# Supplementary material for: The Glycosaminoglycan-Dependent Interactome of Neurexin-1 in Human Fetal Glial Cells
Source: Proteoglycan Res. Author manuscript; Available in PMC 2025 Dec 17. (PMC12707391; doi:10.1002/pgr2.70039)
Supplement: Table S1-S3 included as tabs [file NIHMS2117350-supplement-Table_S1-S3_included_as_tabs.xlsx]

## Sheet: Table S1. WT enriched
	Below threshold?	P value	Mean of WT	Mean of noBP	Difference	SE of difference	t ratio	df	-log10(P value)			Below threshold?	P value	Mean of WT	Mean of noBP	Difference	SE of difference	t ratio	df	-log10(P value)
F11R	Yes	0.00666078	10.45	2.103	8.345	1.873	4.457	5	2.176		AARS1	No	0.140282	6.131	4.143	1.989	0.8355	2.38	2	0.853
SLC16A3	Yes	0.00235416	12.88	4.918	7.961	1.579	5.041	6	2.628		ABHD12	No	0.204257	7.648	4.408	3.24	2.22	1.459	5	0.6898
IGFBP7	Yes	0.00111048	10.7	2.923	7.776	1.158	6.713	5	2.954		ACTA2	No	0.11327	6.138	2.968	3.17	1.168	2.713	2	0.9459
CD59	Yes	0.000369987	12.2	4.516	7.686	1.071	7.176	6	3.432		ACTB	No	0.073185	13.8	10.43	3.373	0.9662	3.49	2	1.136
ALCAM	Yes	0.000318428	13.99	6.403	7.582	0.8639	8.777	5	3.497		ACTG1	No	0.0738556	14.73	10.16	4.574	1.317	3.473	2	1.132
CALU	Yes	0.00135912	13.16	5.75	7.408	1.319	5.617	6	2.867		ADGRL2	No	0.0616567	4.932	2.582	2.35	0.6123	3.839	2	1.21
CD44	Yes	0.00118872	13.94	6.554	7.383	1.281	5.765	6	2.925		AHNAK	No	0.266107	10.89	10.33	0.5645	0.4604	1.226	6	0.5749
RCN1	Yes	0.00137953	13.54	6.167	7.372	1.152	6.401	5	2.86		ALB	No	0.315534	11.21	12.63	-1.425	1.301	1.095	6	0.501
CDCP1	Yes	0.000673315	12.85	5.484	7.367	1.147	6.422	6	3.172		ALDH8A1	No	0.569208	7.869	6.362	1.508	2.233	0.6751	2	0.2447
LGALS3BP	Yes	0.0418584	11.91	4.735	7.171	1.515	4.733	2	1.378		AMIGO2	No	0.234656	6.258	2.847	3.411	2.028	1.682	2	0.6296
IKBIP	Yes	0.000613288	12.32	5.269	7.05	1.079	6.535	6	3.212		ANTXR1	No	0.0768554	8.321	4.077	4.244	1.791	2.37	4	1.114
ITGB1	Yes	0.000259938	15.51	8.504	7.007	0.9156	7.653	6	3.585		ANTXR2	No	0.201302	6.939	3.657	3.282	1.748	1.877	2	0.6962
SLC16A7	Yes	0.043125	10.24	3.255	6.986	0.474	14.74	1	1.365		ANXA5	No	0.110653	8.415	5.544	2.872	1.535	1.87	6	0.956
FKBP10	Yes	0.00458764	13.44	6.516	6.919	1.574	4.396	6	2.338		AP2B1	No	0.084208	8.265	5.67	2.594	0.8046	3.224	2	1.075
NECTIN2	Yes	0.000489939	12.73	5.842	6.888	1.011	6.814	6	3.31		APMAP	No	0.106683	7.932	4.956	2.976	1.059	2.811	2	0.9719
ERP29	Yes	0.000405635	13.81	6.996	6.817	0.9662	7.056	6	3.392		ARF3	No	0.232284	6.984	5.741	1.243	0.7335	1.694	2	0.634
RPN1	Yes	0.00348605	13.51	6.708	6.798	1.46	4.655	6	2.458		ARGLU1	No	0.119755	9.433	8.779	0.6547	0.2496	2.623	2	0.9217
MOXD1	Yes	0.000481567	10.34	3.623	6.716	0.9825	6.836	6	3.317		ARL6IP5	No	0.307033	7.542	6.334	1.209	0.8891	1.359	2	0.5128
BCAM	Yes	0.00106258	10.41	3.702	6.711	1.139	5.89	6	2.974		ARPC2	No	0.135681	6.509	5.123	1.385	0.57	2.43	2	0.8675
MME	Yes	0.0257935	11.16	4.457	6.699	1.097	6.105	2	1.588		ATP1B3	No	0.0651831	10.54	6.954	3.587	1.592	2.253	6	1.186
COL5A1	Yes	0.00100064	11.28	4.593	6.69	1.123	5.958	6	3		ATP5F1B	No	0.192302	9.714	8.332	1.382	0.9407	1.469	6	0.716
OSTC	Yes	0.042317	10.62	3.959	6.657	0.4431	15.02	1	1.373		ATP6AP1	No	0.228835	5.586	2.743	2.843	1.66	1.713	2	0.6405
LOXL2	Yes	0.000722667	13.44	6.786	6.651	1.05	6.337	6	3.141		AXL	No	0.129861	7.068	3.008	4.06	2.134	1.903	4	0.8865
PLG	Yes	0.0195076	10.87	4.269	6.596	0.935	7.055	2	1.71		B2M	No	0.0623387	9.203	4.702	4.501	1.969	2.285	6	1.205
EPHB2	Yes	0.00091506	11.28	4.689	6.594	1.088	6.06	6	3.039		BCAP31	No	0.377538	8.07	5.605	2.465	2.547	0.9679	5	0.423
ERGIC1	Yes	0.00127692	10.79	4.216	6.575	1.01	6.511	5	2.894		BSG	No	0.0711685	8.12	3.615	4.505	1.271	3.545	2	1.148
ITGA3	Yes	0.000254929	13.34	6.772	6.57	0.8554	7.68	6	3.594		CAPN2	No	0.0922285	6.182	3.984	2.198	0.3206	6.854	1	1.035
PRNP	Yes	0.0307803	9.33	2.77	6.56	1.701	3.858	3	1.512		CAPNS1	No	0.879193	6.541	6.191	0.3503	2.163	0.162	4	0.05592
EPHA2	Yes	0.00020634	13.86	7.306	6.554	0.8213	7.98	6	3.685		CAPRIN1	No	0.415147	5.958	4.346	1.612	1.581	1.02	2	0.3818
CD274	Yes	0.0110625	9.823	3.297	6.527	1.802	3.623	6	1.956		CAPZB	No	0.11158	7.98	4.89	3.09	1.658	1.864	6	0.9524
PVR	Yes	0.000715292	11.42	4.899	6.519	1.027	6.349	6	3.146		CASP14	No	0.850562	6.243	6.586	-0.343	1.605	0.2137	2	0.07029
CACNA2D1	Yes	0.0201063	11.29	4.785	6.501	0.936	6.946	2	1.697		CCDC134	No	0.340309	5.413	2.775	2.638	1.562	1.689	1	0.4681
CRTAP	Yes	0.00134818	12	5.503	6.492	1.009	6.433	5	2.87		CCT2	No	0.0714577	9.068	6.396	2.672	1.222	2.186	6	1.146
F3	Yes	0.000644003	11.94	5.468	6.474	0.9998	6.476	6	3.191		CCT3	No	0.0555394	6.115	3.822	2.293	0.9675	2.37	6	1.255
CLDND1	Yes	0.00172113	8.973	2.509	6.464	1.061	6.095	5	2.764		CD46	No	0.18365	7.908	2.827	5.081	2.952	1.721	3	0.736
CCN1	Yes	0.0003082	13.1	6.645	6.455	0.8699	7.42	6	3.511		CD81	No	0.0636247	7.34	2.385	4.956	2.087	2.374	5	1.196
ICAM1	Yes	0.00603869	9.745	3.303	6.442	1.412	4.563	5	2.219		CDC42	No	0.552275	7.437	5.847	1.59	2.454	0.648	4	0.2578
OCLN	Yes	0.00132687	12.45	6.014	6.432	1.14	5.643	6	2.877		CDH11	No	0.345806	6.388	3.618	2.77	2.482	1.116	3	0.4612
CANX	Yes	0.00187405	13.2	6.764	6.431	1.219	5.275	6	2.727		CDH6	No	0.0829356	6.765	2.374	4.391	1.713	2.564	3	1.081
CDH4	Yes	0.000591227	7.84	1.433	6.407	0.6492	9.87	4	3.228		CHCHD3	No	0.11539	6.471	3.041	3.43	1.802	1.903	5	0.9378
HSP90B1	Yes	0.000155705	15.18	8.781	6.401	0.7626	8.394	6	3.808		CLIC1	No	0.164598	5.516	1.652	3.863	1.022	3.781	1	0.7836
TMED9	Yes	0.00525543	9.523	3.122	6.401	1.357	4.717	5	2.279		CLPTM1	No	0.050094	8.855	5.212	3.643	1.418	2.569	5	1.3
TXNDC5	Yes	0.00168372	12.48	6.092	6.39	1.186	5.387	6	2.774		CNN1	No	0.203833	7.18	5.39	1.79	0.9621	1.861	2	0.6907
PDIA3	Yes	0.00106906	13.91	7.526	6.385	1.085	5.883	6	2.971		CNPY3	No	0.252492	8.655	4.235	4.42	3.128	1.413	3	0.5978
CCN2	Yes	0.000379802	10.09	3.748	6.346	0.1237	51.3	2	3.42		COL1A1	No	0.129954	8.62	5.513	3.108	1.634	1.902	4	0.8862
DCBLD2	Yes	0.00217455	12.22	5.878	6.344	1.097	5.784	5	2.663		COL6A1	No	0.0773722	8.707	4.033	4.674	0.5709	8.187	1	1.111
RCN2	Yes	0.0039301	11.06	4.751	6.307	1.389	4.541	6	2.406		COL8A1	No	0.0616352	8.159	4.457	3.703	0.9644	3.839	2	1.21
MICB	Yes	0.0352766	9.999	3.697	6.301	1.216	5.182	2	1.453		CYB5R3	No	0.117014	8.609	6.551	2.058	0.7737	2.66	2	0.9318
PRSS23	Yes	0.000583985	10.6	4.307	6.293	0.8157	7.715	5	3.234		DCD	No	0.642781	7.817	8.742	-0.9244	1.894	0.4881	6	0.1919
PROCR	Yes	0.00768844	9.39	3.1	6.29	1.599	3.933	6	2.114		DDR2	No	0.110452	6.578	0.9744	5.604	0.9821	5.706	1	0.9568
CDH2	Yes	0.000446449	12.52	6.236	6.287	0.9069	6.932	6	3.35		DDX21	No	0.0609735	6.733	5.174	1.56	0.6776	2.302	6	1.215
NT5E	Yes	0.00852222	11.14	4.882	6.263	1.629	3.844	6	2.069		DDX46	No	0.866442	7.068	6.816	0.2512	1.431	0.1755	6	0.06226
TXNDC12	Yes	0.00208777	10.89	4.626	6.261	1.073	5.837	5	2.68		DPY19L1	No	0.0646377	8.095	2.214	5.881	0.5992	9.815	1	1.19
EDIL3	Yes	0.0014161	12.37	6.117	6.257	1.123	5.573	6	2.849		DPYSL3	No	0.0555271	9.036	6.66	2.376	0.5844	4.065	2	1.255
NOTCH2	Yes	7.42375e-05	9.56	3.325	6.235	0.6513	9.573	6	4.129		DSC1	No	0.859576	6.827	7.158	-0.3315	1.653	0.2006	2	0.06572
FZD7	Yes	0.024052	10.03	3.799	6.233	0.2356	26.46	1	1.619		DSG1	No	0.727868	7.548	8.21	-0.6627	1.657	0.3999	2	0.1379
LMF2	Yes	0.0037121	11.13	4.901	6.229	0.3806	16.37	2	2.43		DSP	No	0.973012	12.17	12.24	-0.07602	1.991	0.03818	2	0.01188
ATP1B1	Yes	0.00148298	9.498	3.273	6.226	0.8018	7.765	4	2.829		DSTN	No	0.0673553	8.975	5.233	3.742	1.024	3.656	2	1.172
HBD	Yes	0.000776238	8.491	2.27	6.221	0.6764	9.198	4	3.11		EBP	No	0.183196	4.878	3.532	1.345	0.6719	2.002	2	0.7371
SIGMAR1	Yes	0.0209575	11.27	5.081	6.187	0.91	6.799	2	1.679		EIF3A	No	0.190593	5.155	3.483	1.671	1.104	1.513	5	0.7199
CALR	Yes	0.00322831	13.69	7.532	6.154	1.164	5.286	5	2.491		EIF3L	No	0.104463	8.94	3.732	5.208	1.83	2.846	2	0.981
ITGA5	Yes	0.000283228	13.02	6.89	6.133	0.8139	7.535	6	3.548		ELAVL1	No	0.301998	6.115	4.453	1.662	1.206	1.378	2	0.52
DDOST	Yes	0.000820592	12.23	6.118	6.111	0.9877	6.187	6	3.086		EZR	No	0.0929513	11.73	9.27	2.46	0.8073	3.047	2	1.032
GANAB	Yes	0.000770568	12.99	6.897	6.091	0.9728	6.261	6	3.113		FBL	No	0.0966557	8.283	6.87	1.413	0.4743	2.978	2	1.015
MYADM	Yes	0.00200565	8.721	2.637	6.084	1.033	5.89	5	2.698		FBLN1	No	0.478219	6.714	4.641	2.072	2.396	0.865	2	0.3204
MPZL1	Yes	0.00214161	10.46	4.382	6.083	1.048	5.804	5	2.669		FHL1	No	0.753613	3.872	4.308	-0.4361	1.213	0.3595	2	0.1229
PLAUR	Yes	0.0256373	8.495	2.413	6.082	1.754	3.468	4	1.591		FKBP1A	No	0.21848	4.059	3.254	0.8054	0.4546	1.772	2	0.6606
CCDC47	Yes	0.00495937	10.88	4.817	6.066	1.403	4.324	6	2.305		FKBP7	No	0.104712	6.758	3.104	3.654	0.6064	6.025	1	0.98
CAVIN1	Yes	0.0190026	10.04	3.974	6.064	0.848	7.15	2	1.721		FLG	No	0.946775	10.26	10.38	-0.114	1.512	0.07538	2	0.02375
PLOD3	Yes	0.0374901	8.669	2.613	6.056	2.154	2.811	5	1.426		FLG2	No	0.995382	7.083	7.073	0.009923	1.519	0.006531	2	0.00201
PRDX4	Yes	0.00339067	11.76	5.729	6.03	1.288	4.681	6	2.47		FUBP1	No	0.0929577	5.723	2.599	3.123	1.025	3.047	2	1.032
P4HA1	Yes	0.000808748	12.86	6.835	6.022	0.9706	6.204	6	3.092		G3BP1	No	0.23943	5.831	4.535	1.296	0.7822	1.657	2	0.6208
ASPH	Yes	0.00118437	13.31	7.318	5.994	1.039	5.769	6	2.927		G3BP2	No	0.15026	5.524	3.555	1.97	0.864	2.279	2	0.8232
MATN2	Yes	0.000344453	11.46	5.478	5.98	0.8224	7.271	6	3.463		G6PD	No	0.176173	6.18	3.437	2.743	1.334	2.055	2	0.7541
CD55	Yes	0.000255201	12.01	6.073	5.933	0.7726	7.679	6	3.593		GARS1	No	0.367953	6.232	5.015	1.217	1.055	1.153	2	0.4342
P3H1	Yes	0.00181471	11.22	5.3	5.923	1.116	5.309	6	2.741		GDI1	No	0.213396	7.333	5.286	2.047	1.136	1.802	2	0.6708
CRELD2	Yes	0.0404244	8.64	2.735	5.906	1.977	2.988	4	1.393		GFRA1	No	0.656913	8.661	6.931	1.729	3.61	0.4791	4	0.1825
MMP14	Yes	0.00101463	12	6.093	5.903	0.9934	5.942	6	2.994		GNAI2	No	0.0697542	9.62	5.754	3.866	1.078	3.585	2	1.156
NRXN1	Yes	0.000147437	9.146	3.251	5.895	0.5716	10.31	5	3.831		GNG12	No	0.182926	8.189	6.491	1.697	0.8469	2.004	2	0.7377
PLOD2	Yes	0.00568058	12.26	6.374	5.887	1.401	4.201	6	2.246		GOT2	No	0.401154	6.618	5.515	1.103	1.043	1.057	2	0.3967
P4HB	Yes	0.00277722	14.35	8.519	5.833	1.196	4.876	6	2.556		GSTP1	No	0.06924	9.528	7.336	2.192	0.6088	3.6	2	1.16
SLC2A3	Yes	0.0202736	9.316	3.503	5.813	0.8405	6.916	2	1.693		GXYLT1	No	0.180033	7.834	2.512	5.323	1.547	3.441	1	0.7446
SERPINE1	Yes	0.00357537	11.42	5.63	5.792	1.251	4.631	6	2.447		H1-0	No	0.804313	6.661	6.555	0.1064	0.377	0.2822	2	0.09457
FZD2	Yes	0.0157289	11.02	5.235	5.79	0.1431	40.47	1	1.803		H1-4	No	0.763944	11.74	11.84	-0.09532	0.2775	0.3435	2	0.1169
COL18A1	Yes	0.011886	8.843	3.069	5.774	1.496	3.859	5	1.925		H1-5	No	0.629595	11.21	11.08	0.1321	0.2601	0.508	6	0.2009
TOR1AIP1	Yes	0.00277687	9.701	3.934	5.767	1.183	4.876	6	2.556		H2AC11; H2AC13; H2AC15; H2AC16; H2AC17	No	0.0536288	11.1	10.05	1.042	0.2516	4.143	2	1.271
TMED7	Yes	0.00885369	10.25	4.482	5.766	1.209	4.768	4	2.053		H2AX	No	0.779594	8.148	7.164	0.9836	3.33	0.2954	5	0.1081
F5	Yes	0.000689421	10.67	4.907	5.762	0.9012	6.393	6	3.162		HACD2	No	0.0543757	7.844	4.5	3.344	1.402	2.385	6	1.265
JAM3	Yes	0.00456929	10.06	4.298	5.762	1.31	4.4	6	2.34		HBA1; HBA2	No	0.164624	12.27	7.549	4.721	2.197	2.149	2	0.7835
GNAI3	Yes	0.0310726	11.41	5.657	5.752	1.038	5.54	2	1.508		HLA-A	No	0.316405	6.436	2.374	4.062	3.386	1.2	3	0.4998
CXADR	Yes	0.0058741	11.49	5.738	5.75	1.252	4.594	5	2.231		HLA-B	No	0.050761	9.043	5.174	3.868	1.512	2.558	5	1.294
NRP1	Yes	0.000200481	12.29	6.54	5.75	0.7169	8.021	6	3.698		HLA-C	No	0.413618	7.943	4.276	3.667	3.873	0.9467	3	0.3834
EGFR	Yes	0.000601633	13.68	7.945	5.738	0.8749	6.559	6	3.221		HMGA1	No	0.064551	8.554	7.801	0.7524	0.201	3.743	2	1.19
FN1	Yes	0.000175218	14.55	8.827	5.727	0.6969	8.218	6	3.756		HMGN2	No	0.906493	9.015	9.173	-0.1583	1.292	0.1225	6	0.04264
CD9	Yes	0.0163729	11.25	5.526	5.723	1.612	3.551	5	1.786		HNRNPUL1	No	0.301955	4.588	2.9	1.687	0.8662	1.948	1	0.5201
PRKCSH	Yes	0.00363499	11.58	5.864	5.712	1.238	4.615	6	2.439		HRNR	No	0.569279	7.93	7.122	0.8081	1.197	0.6749	2	0.2447
COLGALT1	Yes	0.00028285	11.58	5.869	5.711	0.7577	7.537	6	3.548		HSD17B12	No	0.191406	6.555	4.916	1.639	0.8431	1.944	2	0.718
MYDGF	Yes	0.0011654	11.26	5.555	5.708	0.8592	6.643	5	2.934		HSPB1	No	0.435823	9.33	7.142	2.188	2.621	0.8348	6	0.3607
PLOD1	Yes	0.00436189	11.41	5.712	5.701	1.283	4.443	6	2.36		IL6ST	No	0.568	4.956	4.159	0.7965	0.9878	0.8063	1	0.2457
PODXL	Yes	0.0297828	10.22	4.521	5.697	1.893	3.009	5	1.526		IMMT	No	0.161188	6.098	3.167	2.931	1.345	2.179	2	0.7927
CCDC80	Yes	0.00591926	9.776	4.086	5.69	1.241	4.585	5	2.228		ITGA2	No	0.059746	8.939	4.192	4.746	1.606	2.956	3	1.224
HSPA5	Yes	0.000720012	14.4	8.707	5.69	0.8973	6.341	6	3.143		JAGN1	No	0.205252	6.367	4.431	1.936	1.045	1.852	2	0.6877
TUBB	Yes	0.00773204	12.04	6.362	5.676	1.445	3.928	6	2.112		JUP	No	0.934307	10.26	10.09	0.1677	1.801	0.0931	2	0.02951
SCARB1	Yes	0.00140297	9.84	4.166	5.674	0.8898	6.377	5	2.853		KPNB1	No	0.0512748	8.949	6.239	2.71	1.116	2.428	6	1.29
VCAM1	Yes	7.35691e-05	11.86	6.211	5.648	0.5891	9.588	6	4.133		KRT1	No	0.986648	15.08	15.1	-0.01715	0.9834	0.01744	6	0.005838
CDH13	Yes	0.00329749	11.06	5.414	5.647	1.199	4.708	6	2.482		KRT10	No	0.758689	13.92	14.3	-0.381	1.185	0.3216	6	0.1199
EMC1	Yes	0.000226761	10.2	4.561	5.636	0.7184	7.845	6	3.644		KRT13	No	0.0944171	7.279	5.049	2.23	1.082	2.06	5	1.025
PTK7	Yes	0.00016515	13.66	8.033	5.626	0.6773	8.306	6	3.782		KRT14	No	0.778414	11.96	11.48	0.4765	1.619	0.2943	6	0.1088
APP	Yes	0.0200237	9.545	3.926	5.62	1.789	3.142	6	1.698		KRT16	No	0.777496	9.862	9.288	0.5743	1.943	0.2956	6	0.1093
CLDN11	Yes	0.00914573	11.81	6.2	5.606	0.5398	10.38	2	2.039		KRT17	No	0.940272	9.173	9.032	0.1403	1.657	0.08462	2	0.02675
ADAM9	Yes	0.00103109	10.85	5.261	5.587	0.943	5.924	6	2.987		KRT2	No	0.604859	13.86	14.38	-0.5198	0.9524	0.5458	6	0.2183
MCAM	Yes	0.00318077	10.2	4.613	5.587	1.053	5.304	5	2.497		KRT5	No	0.966363	12.49	12.42	0.06646	1.512	0.04396	6	0.01486
TOR1A	Yes	0.00639848	8.939	3.355	5.584	1.364	4.094	6	2.194		KRT6A	No	0.602779	11.38	10.52	0.8592	1.565	0.5491	6	0.2198
CSPG4	Yes	0.00057649	13.32	7.758	5.56	0.841	6.611	6	3.239		KRT6B	No	0.545049	7.515	6.47	1.045	1.447	0.7225	2	0.2636
SUSD5	Yes	0.00278712	9.196	3.655	5.541	1.013	5.467	5	2.555		KRT77	No	0.58485	7.441	8.534	-1.094	1.695	0.6454	2	0.233
DNAJB11	Yes	0.00216585	9.908	4.375	5.533	1.079	5.126	6	2.664		KRT78	No	0.806132	8.244	7.78	0.4641	1.661	0.2795	2	0.09359
TMEM47	Yes	0.00377797	9.322	3.795	5.526	0.3406	16.22	2	2.423		KRT80	No	0.9872	6.832	6.857	-0.02548	1.407	0.0181	2	0.005595
CYBRD1	Yes	0.0258785	9.105	3.586	5.52	0.2245	24.59	1	1.587		KRT9	No	0.497855	13.36	12.94	0.4163	0.5771	0.7213	6	0.3029
EFNB2	Yes	0.0398244	8.279	2.77	5.51	1.58	3.488	3	1.4		LDHB	No	0.0695409	10.55	8.194	2.359	1.07	2.206	6	1.158
CADM1	Yes	0.00495204	10.41	4.926	5.484	1.268	4.326	6	2.305		LGALS7; LGALS7B	No	0.81027	7.496	5.773	1.723	5.609	0.3072	1	0.09137
TUBA4A	Yes	0.00591505	10.3	4.827	5.478	0.0509	107.6	1	2.228		LMNA	No	0.55281	8.795	7.253	1.543	2.454	0.6285	6	0.2574
COL5A2	Yes	5.85623e-05	10.46	4.983	5.473	0.5483	9.981	6	4.232		LNPEP	No	0.0728391	6.822	4.288	2.534	1.047	2.419	4	1.138
SERPINH1	Yes	0.00216727	12.63	7.156	5.471	1.067	5.125	6	2.664		LRPAP1	No	0.0949466	7.924	3.463	4.461	2.17	2.056	5	1.023
TMEM43	Yes	0.00743583	10.87	5.397	5.469	1.26	4.339	5	2.129		LUC7L2	No	0.788365	8.427	8.221	0.2056	0.7324	0.2807	6	0.1033
ERLIN1	Yes	0.00114695	11.83	6.365	5.46	0.9407	5.804	6	2.94		MAP1B	No	0.283098	5.649	4.921	0.7275	0.5003	1.454	2	0.5481
CADM4	Yes	0.0127288	9.573	4.135	5.439	1.551	3.506	6	1.895		MAP4	No	0.0587398	8.862	6.935	1.928	0.489	3.942	2	1.231
P3H4	Yes	0.00272372	9.913	4.482	5.432	1.11	4.895	6	2.565		MCCC1	No	0.95364	12.92	12.9	0.0191	0.3151	0.06061	6	0.02062
ITGA6	Yes	0.00116357	10.01	4.587	5.427	0.9377	5.788	6	2.934		MFGE8	No	0.201747	7.532	5.082	2.449	1.709	1.433	6	0.6952
DSG2	Yes	0.000128024	12.52	7.098	5.423	0.6239	8.692	6	3.893		MIF	No	0.091712	7.442	5.693	1.749	0.5695	3.07	2	1.038
SIL1	Yes	0.0041329	8.064	2.66	5.404	0.3485	15.51	2	2.384		NCL	No	0.0519503	12.54	10.71	1.837	0.7594	2.419	6	1.284
PDIA4	Yes	0.00285095	13.71	8.334	5.374	1.108	4.85	6	2.545		NEO1	No	0.16215	6.954	2.997	3.957	1.03	3.841	1	0.7901
RCN3	Yes	0.0113933	9.699	4.326	5.374	1.494	3.598	6	1.943		NOMO2	No	0.329501	5.845	3.064	2.781	1.583	1.756	1	0.4821
MET	Yes	0.00789261	9.777	4.413	5.365	1.255	4.276	5	2.103		NONO	No	0.0714564	10.66	8.771	1.886	0.8625	2.186	6	1.146
NEGR1	Yes	0.000263442	11.61	6.24	5.365	0.7027	7.635	6	3.579		NPM1	No	0.0517076	12.39	10.24	2.151	0.8881	2.422	6	1.286
SLC44A2	Yes	0.0239928	9.543	4.178	5.365	1.676	3.2	5	1.62		OCIAD2	No	0.182917	5.96	4.825	1.135	0.5663	2.004	2	0.7377
ITGAV	Yes	0.000222974	11.25	5.892	5.362	0.6814	7.869	6	3.652		P3H2	No	0.959694	6.548	6.409	0.1396	2.447	0.05705	2	0.01787
IGF1R	Yes	0.0117619	8.345	2.984	5.361	0.09906	54.12	1	1.93		P3H3	No	0.218858	6.274	4.012	2.262	1.609	1.406	5	0.6598
NENF	Yes	0.00108972	9.12	3.78	5.339	0.9109	5.862	6	2.963		PA2G4	No	0.159693	5.999	4.191	1.808	0.8248	2.192	2	0.7967
BST1	Yes	0.00610709	9.359	4.033	5.326	1.006	5.295	4	2.214		PALLD	No	0.0992953	5.74	4.313	1.427	0.4866	2.932	2	1.003
TFRC	Yes	0.000504285	13.82	8.494	5.325	0.7857	6.778	6	3.297		PARK7	No	0.095714	9.218	7.517	1.701	0.5679	2.995	2	1.019
SPCS3	Yes	0.00349179	9.704	4.389	5.315	1.142	4.653	6	2.457		PARP1	No	0.0851435	5.685	3.727	1.959	0.6112	3.204	2	1.07
MLEC	Yes	0.00127142	11	5.702	5.295	0.8125	6.517	5	2.896		PC	No	0.911631	14.3	14.3	-0.004521	0.03906	0.1157	6	0.04018
TGFBI	Yes	0.00242836	8.668	3.374	5.294	0.9384	5.641	5	2.615		PEBP1	No	0.0645024	7.946	5.964	1.983	0.8772	2.261	6	1.19
SLC39A10	Yes	0.00070254	10.65	5.364	5.291	0.8305	6.371	6	3.153		PHB2	No	0.28836	8.861	7.497	1.364	0.9519	1.433	2	0.5401
FBLN2	Yes	0.000246603	10.45	5.173	5.275	0.5696	9.262	5	3.608		PHGDH	No	0.0850618	8.162	5.266	2.896	0.9034	3.206	2	1.07
PDIA6	Yes	0.00227679	12.91	7.642	5.271	1.039	5.075	6	2.643		PIGS	No	0.0568205	7.371	1.827	5.544	0.4962	11.17	1	1.245
LAMB1	Yes	0.00105778	12.82	7.56	5.259	0.892	5.895	6	2.976		PLAU	No	0.170866	8.594	4.913	3.681	1.755	2.097	2	0.7673
MAGT1	Yes	0.000259525	10.34	5.097	5.244	0.6849	7.656	6	3.586		PLEC	No	0.515443	9.783	8.132	1.651	2.39	0.6909	6	0.2878
CD151	Yes	0.017237	10.43	5.203	5.225	0.6949	7.518	2	1.764		POGLUT3	No	0.196418	5.858	1.46	4.398	1.402	3.138	1	0.7068
CKAP4	Yes	0.00137007	13.44	8.217	5.224	0.9315	5.609	6	2.863		PPP1CA	No	0.455558	7.157	5.964	1.194	1.446	0.8253	4	0.3415
ECE1	Yes	0.00527316	10.2	5.011	5.187	1.215	4.268	6	2.278		PPP2R1A	No	0.0626804	10.49	7.032	3.455	0.9082	3.804	2	1.203
LMAN1	Yes	0.0167012	10.78	5.64	5.142	1.565	3.286	6	1.777		PRDX2	No	0.352501	9.254	7.441	1.812	1.798	1.008	6	0.4528
NCEH1	Yes	0.000908707	10.74	5.623	5.112	0.8424	6.068	6	3.042		PRSS1	No	0.765535	9.19	9.35	-0.1608	0.5153	0.3121	6	0.116
SLC7A5	Yes	0.0134059	9.844	4.736	5.108	1.475	3.464	6	1.873		PSMA6	No	0.409689	3.689	1.652	2.037	1.528	1.333	1	0.3875
LOX	Yes	0.00710581	7.539	2.435	5.104	1.163	4.387	5	2.148		PTDSS1	No	0.0570274	8.58	1.711	6.868	0.6169	11.13	1	1.244
NID1	Yes	0.0166458	7.46	2.374	5.086	1.047	4.859	3	1.779		PTGFRN	No	0.0628011	8.785	4.257	4.528	1.986	2.28	6	1.202
CHID1	Yes	0.0372338	9.866	4.782	5.084	1.009	5.037	2	1.429		RAB11B	No	0.103944	8.453	6.356	2.098	0.7349	2.854	2	0.9832
LAMC1	Yes	0.000605866	9.982	4.898	5.084	0.7761	6.55	6	3.218		RAB1A	No	0.0719123	11.94	8.192	3.743	1.062	3.525	2	1.143
GUSB	Yes	0.00886377	7.468	2.4	5.068	0.4803	10.55	2	2.052		RAB3B	No	0.134341	6.243	3.971	2.272	0.929	2.445	2	0.8718
UGGT1	Yes	0.000524507	12.45	7.39	5.063	0.7524	6.728	6	3.28		RAB7A	No	0.185365	8.912	6.642	2.27	1.143	1.986	2	0.732
ERLIN2	Yes	0.00156501	10.57	5.511	5.062	0.9263	5.465	6	2.805		RALY	No	0.157633	5.239	3.51	1.728	0.4369	3.956	1	0.8024
NUCB2	Yes	0.0148399	9.604	4.547	5.057	1.388	3.644	5	1.829		RBM39	No	0.723916	6.9	7.087	-0.1872	0.4608	0.4062	2	0.1403
SEC63	Yes	0.00142563	9.346	4.291	5.055	0.9083	5.565	6	2.846		RBMX	No	0.127206	7.377	6.385	0.9918	0.3922	2.529	2	0.8955
BTN2A1	Yes	0.000599384	9.636	4.581	5.054	0.7701	6.563	6	3.222		RECK	No	0.147931	7.95	5.587	2.362	1.026	2.302	2	0.8299
ERO1A	Yes	0.00296058	12.11	7.075	5.039	1.047	4.813	6	2.529		RNH1	No	0.0643545	5.46	3.681	1.78	0.1805	9.859	1	1.191
SURF4	Yes	0.00722834	9.688	4.648	5.039	1.153	4.369	5	2.141		RPL10	No	0.0746037	8.168	6.208	1.961	0.5678	3.453	2	1.127
ITGA4	Yes	0.00285246	10.81	5.786	5.02	0.9231	5.438	5	2.545		RPL13	No	0.133831	10.55	8.738	1.817	1.049	1.733	6	0.8734
CD109	Yes	0.00223465	9.592	4.582	5.01	0.8716	5.748	5	2.651		RPL13A	No	0.133465	11.63	10.28	1.351	0.779	1.735	6	0.8746
MIA3	Yes	0.0240625	8.765	3.763	5.002	0.7903	6.33	2	1.619		RPL18	No	0.161439	10.79	9.314	1.475	0.924	1.597	6	0.792
IL1RAP	Yes	0.000918319	8.07	3.085	4.986	0.7125	6.997	5	3.037		RPL19	No	0.530703	8.897	7.705	1.192	1.792	0.6651	6	0.2751
ANPEP	Yes	0.0252881	6.612	1.668	4.944	0.1965	25.16	1	1.597		RPL22	No	0.0834834	7.539	6.113	1.426	0.688	2.073	6	1.078
MEST	Yes	0.0101494	9.691	4.8	4.891	0.4965	9.85	2	1.994		RPL23A	No	0.106783	9.678	8.192	1.486	0.7837	1.896	6	0.9715
TMED10	Yes	0.0005174	9.69	4.808	4.881	0.7237	6.745	6	3.286		RPL27A	No	0.100646	9.836	8.679	1.158	0.5971	1.939	6	0.9972
NPTN	Yes	0.00503492	9.578	4.704	4.873	0.3471	14.04	2	2.298		RPL29	No	0.35586	7.08	6.076	1.004	1.004	1	6	0.4487
SLC39A14	Yes	0.0253844	6.392	1.527	4.865	1.172	4.152	3	1.595		RPL30	No	0.0893019	9.241	7.471	1.77	0.5677	3.118	2	1.049
ERP44	Yes	0.0136101	10.55	5.704	4.847	1.404	3.451	6	1.866		RPL31	No	0.597374	7.547	6.169	1.378	2.472	0.5575	6	0.2238
IGSF8	Yes	0.00261967	10.7	5.851	4.844	0.9818	4.934	6	2.582		RPL32	No	0.101265	9.263	8.028	1.235	0.6387	1.934	6	0.9945
CD47	Yes	0.00591379	10.48	5.637	4.84	1.055	4.586	5	2.228		RPL36A	No	0.0981975	7.427	4.673	2.754	1.357	2.029	5	1.008
P4HA2	Yes	0.0070261	11.62	6.783	4.838	1.206	4.012	6	2.153		RPL37A	No	0.0805883	6.635	4.892	1.743	0.5272	3.306	2	1.094
NRP2	Yes	0.00166129	8.479	3.657	4.821	0.7849	6.143	5	2.78		RPL6	No	0.072564	12.5	11.55	0.9523	0.4379	2.175	6	1.139
SLC38A2	Yes	0.00720496	10.92	6.117	4.8	0.4097	11.72	2	2.142		RPL8	No	0.070452	8.32	5.786	2.534	1.154	2.196	6	1.152
EFNB1	Yes	0.00874051	9.622	4.833	4.789	0.4507	10.63	2	2.058		RPS12	No	0.100311	7.953	6.223	1.73	0.5935	2.915	2	0.9987
RPN2	Yes	0.00457685	10.35	5.571	4.774	1.085	4.398	6	2.339		RPS13	No	0.0921524	7.795	6.025	1.77	0.5782	3.062	2	1.035
PTPRG	Yes	0.00345676	8.691	3.93	4.761	0.2807	16.96	2	2.461		RPS15A	No	0.0929931	8.731	6.957	1.774	0.5824	3.046	2	1.032
RUVBL1	Yes	0.0226146	9.911	5.163	4.747	0.7263	6.536	2	1.646		RPS19	No	0.165746	8.067	6.695	1.371	0.8694	1.578	6	0.7806
COL11A1	Yes	0.0091752	12.79	8.06	4.732	1.252	3.78	6	2.037		RPS25	No	0.130915	9.816	7.811	2.005	1.147	1.749	6	0.883
STT3A	Yes	0.00233193	11.57	6.858	4.708	0.9322	5.051	6	2.632		RPS26	No	0.267203	5.81	4.754	1.056	0.6932	1.523	2	0.5732
CD99L2	Yes	0.0353612	7.631	2.927	4.704	1.287	3.655	3	1.451		RPS27L	No	0.0832244	6.656	4.933	1.723	0.5307	3.246	2	1.08
TMX3	Yes	0.00409283	11.39	6.684	4.702	1.044	4.503	6	2.388		RRAS2	No	0.104176	7.684	5.412	2.272	0.797	2.851	2	0.9822
DNAJC10	Yes	0.037281	8.197	3.509	4.687	1.664	2.816	5	1.429		RRBP1	No	0.465009	7.365	6.796	0.569	0.7294	0.7801	6	0.3325
KIRREL1	Yes	0.00174238	9.156	4.495	4.661	0.8709	5.351	6	2.759		RRM1	No	0.866525	4.794	4.315	0.4789	2.514	0.1905	2	0.06222
PLXNB2	Yes	0.000701556	10.63	5.986	4.647	0.6266	7.417	5	3.154		RTCB	No	0.064772	6.02	3.572	2.448	0.6554	3.736	2	1.189
SEC61A1	Yes	0.0115525	11.17	6.528	4.642	1.194	3.888	5	1.937		S100A11	No	0.405227	8.133	6.312	1.821	2.035	0.8951	6	0.3923
LBR	Yes	0.0345169	7.75	3.126	4.624	0.251	18.43	1	1.462		SAR1A	No	0.120928	7.981	5.611	2.37	0.9089	2.608	2	0.9175
MANF	Yes	0.00249635	9.998	5.374	4.624	0.8248	5.606	5	2.603		SCAMP4	No	0.245114	8.811	6.897	1.915	1.454	1.317	5	0.6106
HSPA13	Yes	0.0150355	9.073	4.452	4.621	0.5731	8.063	2	1.823		SDF4	No	0.244331	5.532	2.768	2.764	1.116	2.476	1	0.612
SUN1	Yes	0.000165306	7.393	2.779	4.614	0.5557	8.304	6	3.782		SEL1L	No	0.210889	5.421	1.652	3.768	1.296	2.908	1	0.6759
ADAM17	Yes	0.0271258	8.592	3.979	4.613	1.492	3.091	5	1.567		SERPINB4	No	0.627717	8.235	10.17	-1.939	3.418	0.5673	2	0.2022
THY1	Yes	0.000416384	9.643	5.065	4.578	0.6519	7.022	6	3.381		SERPINC1	No	0.369105	4.77	3.008	1.762	1.532	1.15	2	0.4329
SLC43A3	Yes	0.0356642	9.806	5.245	4.561	0.2558	17.83	1	1.448		SFPQ	No	0.184831	9.027	6.947	2.08	1.388	1.498	6	0.7332
DAG1	Yes	0.00149043	8.781	4.223	4.558	0.8261	5.517	6	2.827		SHMT2	No	0.18594	8.734	6.748	1.986	1.002	1.982	2	0.7306
PTPRK	Yes	0.00366142	9.119	4.579	4.54	0.9852	4.608	6	2.436		SLC16A1	No	0.106711	10.09	3.978	6.114	2.948	2.074	4	0.9718
CACYBP	Yes	0.0292714	6.799	2.26	4.538	0.794	5.716	2	1.534		SLC25A11	No	0.336405	3.592	2.714	0.8783	0.7001	1.254	2	0.4731
TSPAN14	Yes	0.00114073	9.803	5.274	4.529	0.7794	5.81	6	2.943		SLC39A6	No	0.264613	9.519	5.443	4.075	2.656	1.535	2	0.5774
ADAM10	Yes	0.00175161	11.44	6.928	4.512	0.844	5.346	6	2.757		SND1	No	0.0719542	7.276	4.446	2.829	0.8029	3.524	2	1.143
ANXA1	Yes	0.00398592	11.64	7.15	4.494	0.9926	4.527	6	2.399		SNRNP70	No	0.537985	9.897	9.034	0.8629	1.322	0.653	6	0.2692
TBCB	Yes	0.000695489	8.028	3.541	4.488	0.1184	37.9	2	3.158		SORT1	No	0.0647891	8.686	3.75	4.936	1.322	3.735	2	1.188
YWHAQ	Yes	0.00168347	8.351	3.863	4.488	0.833	5.388	6	2.774		SPARC	No	0.054653	8.178	2.033	6.145	0.5288	11.62	1	1.262
MICA	Yes	0.045994	7.767	3.281	4.486	1.699	2.64	5	1.337		SREK1IP1	No	0.933274	7.703	7.865	-0.1622	1.858	0.0873	6	0.02999
ITGA7	Yes	0.00185559	9.639	5.154	4.485	0.1935	23.18	2	2.732		SRPRB	No	0.089569	7.626	4.81	2.816	0.9047	3.113	2	1.048
ATP1A1	Yes	0.0018038	10.46	5.981	4.48	0.8429	5.315	6	2.744		SRRM1	No	0.678587	8.862	9.306	-0.444	1.02	0.4353	6	0.1684
ADPGK	Yes	0.00871626	10.51	6.04	4.466	1.168	3.824	6	2.06		SRRM2	No	0.850857	9.345	9.171	0.1733	0.883	0.1963	6	0.07014
TMX1	Yes	0.00245218	9.81	5.421	4.389	0.8778	5	6	2.61		SRSF11	No	0.603468	9.08	9.184	-0.1037	0.1698	0.6109	2	0.2193
FSTL1	Yes	0.00262212	10.15	5.765	4.381	0.888	4.933	6	2.581		SRSF4	No	0.489204	7.846	7.593	0.2531	0.3012	0.8403	2	0.3105
DSC3	Yes	0.00650144	10.29	5.915	4.372	1.071	4.08	6	2.187		SRSF9	No	0.0724461	8.298	4.302	3.996	1.138	3.51	2	1.14
SLC25A3	Yes	0.0154176	12.63	8.258	4.371	0.5491	7.96	2	1.812		STRAP	No	0.0546246	9.366	5.739	3.627	0.8843	4.101	2	1.263
HYOU1	Yes	0.0117322	11.93	7.57	4.36	1.22	3.574	6	1.931		SUB1	No	0.661733	8.476	8.719	-0.2429	0.5281	0.46	6	0.1793
DNAJA1	Yes	0.0399617	8.945	4.586	4.358	0.8984	4.851	2	1.398		TALDO1	No	0.568231	4.112	3.36	0.7527	0.9341	0.8057	1	0.2455
SSR1	Yes	0.00325706	10.37	6.032	4.34	0.8227	5.275	5	2.487		TECR	No	0.107416	7.838	4.613	3.225	1.152	2.8	2	0.9689
SLC2A1	Yes	0.00201817	7.317	3.004	4.313	0.7333	5.881	5	2.695		TENM3	No	0.314157	7.24	6.025	1.214	0.9112	1.333	2	0.5029
UGDH	Yes	0.0170245	7.915	3.649	4.266	1.214	3.514	5	1.769		TES	No	0.440981	7.337	6.309	1.028	1.078	0.9535	2	0.3556
GPX8	Yes	0.00224176	9.217	4.956	4.261	0.7418	5.744	5	2.649		TKT	No	0.0895902	9.085	6.151	2.935	0.9429	3.112	2	1.048
ITGB3	Yes	0.0163187	9.371	5.129	4.242	1.284	3.304	6	1.787		TLN1	No	0.613027	6.502	5.668	0.8338	1.405	0.5935	2	0.2125
HK1	Yes	0.00345264	8.438	4.202	4.236	0.9082	4.664	6	2.462		TM9SF3	No	0.0881483	8.453	5.224	3.229	1.587	2.034	6	1.055
NCSTN	Yes	0.0128699	7.089	2.854	4.235	0.9899	4.278	4	1.89		TMED2	No	0.349983	7.931	4.424	3.507	3.316	1.057	4	0.456
ERAP2	Yes	0.0138587	8.006	3.772	4.234	0.5037	8.406	2	1.858		TMED3	No	0.0648849	9.285	5.203	4.082	0.4175	9.778	1	1.188
ERLEC1	Yes	0.00530815	7.657	3.423	4.234	0.3097	13.67	2	2.275		TMEM30A	No	0.0538514	11.08	4.198	6.884	1.666	4.133	2	1.269
VLDLR	Yes	0.0494178	6.674	2.45	4.224	0.9755	4.33	2	1.306		TMEM33	No	0.118381	6.17	4.18	1.99	0.7534	2.642	2	0.9267
HNRNPUL2	Yes	0.0101253	7.26	3.036	4.223	0.4282	9.862	2	1.995		TMTC3	No	0.0752729	8.456	3.358	5.098	1.484	3.436	2	1.123
EPHA5	Yes	0.000302339	9.325	5.119	4.206	0.5648	7.446	6	3.52		TOP1	No	0.0580787	5.543	4.557	0.9855	0.2485	3.966	2	1.236
SSRP1	Yes	0.0371603	8.345	4.14	4.205	0.834	5.042	2	1.43		TOP2A	No	0.122121	7.481	6.175	1.307	0.7263	1.799	6	0.9132
LGALS1	Yes	0.000345412	12.5	8.303	4.194	0.5772	7.267	6	3.462		TOR1AIP2	No	0.0640893	8.863	4.374	4.489	0.4534	9.9	1	1.193
THBS1	Yes	0.00140818	11.96	7.77	4.189	0.7509	5.579	6	2.851		TOR1B	No	0.0758045	6.659	3.718	2.94	0.8592	3.422	2	1.12
KHDRBS1	Yes	0.0354178	7.897	3.71	4.187	0.8096	5.171	2	1.451		TPM3	No	0.435021	7.61	6.894	0.7164	0.7398	0.9684	2	0.3615
TUBB4B	Yes	0.00130246	11.06	6.878	4.178	0.7376	5.664	6	2.885		TPM4	No	0.057597	10.51	8.131	2.384	0.5982	3.985	2	1.24
DHCR7	Yes	0.0234581	7.342	3.167	4.175	0.651	6.414	2	1.63		TRA2B	No	0.191105	7.007	5.769	1.237	0.6358	1.946	2	0.7187
CEMIP2	Yes	0.00296894	10.08	5.92	4.158	0.8644	4.81	6	2.527		TUBA1B	No	0.0753862	12.8	9.098	3.706	1.08	3.433	2	1.123
TGFB2	Yes	0.000994477	9.897	5.758	4.139	0.6938	5.965	6	3.002		TUBA1C	No	0.072104	14.4	8.239	6.165	1.751	3.52	2	1.142
TMED4	Yes	0.00513673	8.643	4.518	4.125	0.8697	4.743	5	2.289		TUBB2A	No	0.246911	5.418	3.064	2.354	0.9618	2.448	1	0.6075
ANXA2	Yes	0.00453283	14.51	10.39	4.119	0.9346	4.407	6	2.344		TUBB6	No	0.100985	7.751	4.672	3.079	1.45	2.123	4	0.9957
GPAA1	Yes	0.00613177	8.356	4.266	4.09	0.9898	4.132	6	2.212		TUFM	No	0.161758	9.267	7.649	1.618	1.014	1.595	6	0.7911
SFXN1	Yes	0.0316012	6.86	2.77	4.09	0.2032	20.13	1	1.5		TXN	No	0.795628	9.321	8.801	0.5199	1.761	0.2953	2	0.09929
HMOX2	Yes	0.0381809	6.856	2.77	4.086	0.2454	16.65	1	1.418		UBA1	No	0.0777714	8.817	5.782	3.035	1.428	2.125	6	1.109
MOGS	Yes	0.00248752	8.743	4.659	4.084	0.8191	4.986	6	2.604		ULBP3	No	0.111733	9.321	5.611	3.71	1.356	2.735	2	0.9518
MCM3	Yes	0.0131557	7.589	3.512	4.077	0.4723	8.632	2	1.881		VCL	No	0.0999473	9.508	7.13	2.379	1.224	1.944	6	1
HNRNPDL	Yes	0.00677563	11.47	7.437	4.033	0.3337	12.09	2	2.169		VCP	No	0.0598996	10.11	6.833	3.28	1.417	2.314	6	1.223
CLTA	Yes	0.0198598	11.14	7.119	4.023	0.5755	6.99	2	1.702		VKORC1	No	0.0539691	10.72	4.644	6.081	1.473	4.128	2	1.268
PCYOX1	Yes	0.00104771	10.87	6.871	4.001	0.6774	5.906	6	2.98		VTN	No	0.0877578	7.206	3.166	4.04	1.283	3.149	2	1.057
TWSG1	Yes	0.0327516	6.812	2.819	3.993	0.741	5.389	2	1.485		YWHAB	No	0.118152	11.33	7.874	3.452	1.305	2.645	2	0.9276
PIGT	Yes	0.0020128	9.336	5.37	3.966	0.7626	5.201	6	2.696		YWHAE	No	0.0966499	8.958	5.317	3.64	1.85	1.968	6	1.015
SLC3A2	Yes	0.0153969	10.63	6.665	3.965	1.183	3.351	6	1.813		YWHAH	No	0.106806	4.403	2.532	1.871	0.666	2.809	2	0.9714
IMPDH	Yes	0.0194224	9.699	5.753	3.946	1.246	3.166	6	1.712		ZCCHC17	No	0.962816	7.769	7.732	0.03681	0.7574	0.0486	6	0.01646
PSME3	Yes	0.00366043	7.837	3.907	3.929	0.02259	173.9	1	2.436
EIF2S1	Yes	0.0231928	7.535	3.61	3.924	0.6083	6.452	2	1.635
SLC1A5	Yes	0.00433716	8.813	4.892	3.921	0.8814	4.448	6	2.363
ROBO1	Yes	0.00358499	6.666	2.77	3.896	0.4659	8.363	3	2.446
DNASE1L1	Yes	0.0103216	6.92	3.033	3.887	0.06303	61.67	1	1.986
CLCC1	Yes	0.00533718	9.118	5.234	3.884	0.9123	4.257	6	2.273
XRCC6	Yes	0.00269594	11.5	7.648	3.856	0.7861	4.905	6	2.569
PSMC1	Yes	0.0116303	8.18	4.354	3.826	0.4162	9.192	2	1.934
YWHAG	Yes	0.0097926	8.122	4.298	3.824	1.026	3.725	6	2.009
GNB1	Yes	0.00159463	9.475	5.682	3.793	0.6966	5.445	6	2.797
MYL6	Yes	0.00259195	10.98	7.21	3.77	0.7625	4.945	6	2.586
LRRC17	Yes	0.0125128	8.402	4.655	3.748	0.8688	4.313	4	1.903
RPS24	Yes	0.0259465	6.259	2.514	3.745	0.6152	6.087	2	1.586
GALNT2	Yes	0.000899701	11.31	7.566	3.739	0.1122	33.32	2	3.046
HNRNPH3	Yes	0.000885619	10.55	6.811	3.736	0.6127	6.098	6	3.053
HACD3	Yes	0.00200888	8.899	5.175	3.724	0.7157	5.203	6	2.697
YARS1	Yes	0.0495043	6.962	3.246	3.716	0.8591	4.326	2	1.305
ANXA7	Yes	0.0331413	8.343	4.659	3.684	0.6879	5.356	2	1.48
CNTNAP1	Yes	0.0313205	9.852	6.169	3.683	1.317	2.796	6	1.504
MRC2	Yes	0.0240738	8.871	5.19	3.681	1.228	2.998	6	1.618
CCT8	Yes	0.00398717	10.02	6.361	3.664	0.8092	4.527	6	2.399
OSMR	Yes	0.0137816	7.354	3.693	3.661	1.064	3.441	6	1.861
ANXA6	Yes	0.0139235	8.339	4.683	3.656	1.065	3.433	6	1.856
PSMC2	Yes	0.0267389	7.641	4.036	3.605	0.6016	5.992	2	1.573
RPS3A	Yes	0.00140612	11.87	8.262	3.605	0.646	5.58	6	2.852
ERH	Yes	0.0318603	8.126	4.538	3.587	0.6561	5.468	2	1.497
SSR4	Yes	0.000758057	8.194	4.61	3.584	0.4914	7.294	5	3.12
TAF15	Yes	0.0197899	9.654	6.073	3.58	0.5113	7.003	2	1.704
EIF3D	Yes	0.0280157	8.552	4.974	3.578	0.6118	5.848	2	1.553
CD58	Yes	0.0290707	8.914	5.338	3.576	1.253	2.853	6	1.537
FERMT2	Yes	0.0317898	7.685	4.109	3.576	1.284	2.785	6	1.498
PGRMC2	Yes	0.00224475	8.995	5.419	3.576	0.1697	21.07	2	2.649
MT-CO2	Yes	0.0200346	8.933	5.374	3.56	1.133	3.141	6	1.698
VDAC3	Yes	0.00235656	8.385	4.873	3.512	0.6968	5.04	6	2.628
HNRNPA3	Yes	0.0377163	10.57	7.058	3.509	0.7015	5.002	2	1.423
PFKP	Yes	0.0252522	9.815	6.334	3.481	1.176	2.961	6	1.598
TMEM109	Yes	0.0373934	8.405	4.953	3.451	1.296	2.663	6	1.427
WDR1	Yes	0.00896912	9.472	6.023	3.449	0.9077	3.8	6	2.047
PHB1	Yes	0.00216064	8.812	5.364	3.447	0.6722	5.128	6	2.665
CYB5B	Yes	0.000460653	6.308	2.9	3.408	0.07318	46.58	2	3.337
MESD	Yes	0.0212153	8.958	5.559	3.4	1.098	3.096	6	1.673
HSPG2	Yes	0.037601	7.229	3.852	3.377	0.674	5.01	2	1.425
CNN2	Yes	0.00163904	9.912	6.555	3.358	0.62	5.416	6	2.785
GAPDH	Yes	0.00653001	12.87	9.521	3.354	0.8228	4.076	6	2.185
HSPA1B	Yes	0.0137304	10.54	7.205	3.339	0.9694	3.444	6	1.862
AHCY	Yes	0.0461938	9.149	5.813	3.336	1.331	2.505	6	1.335
HSP90AB1	Yes	0.00166659	12.42	9.082	3.333	0.6175	5.398	6	2.778
CCT5	Yes	0.0190115	9.797	6.469	3.328	0.4656	7.149	2	1.721
FSCN1	Yes	0.0253133	6.646	3.33	3.317	0.538	6.165	2	1.597
SEC22B	Yes	0.01678	8.112	4.795	3.317	1.011	3.282	6	1.775
NAP1L1	Yes	0.0284353	6.002	2.711	3.291	0.1471	22.37	1	1.546
PAICS	Yes	0.0267409	10.59	7.314	3.278	0.547	5.992	2	1.573
STIP1	Yes	0.00555042	9.245	5.983	3.262	0.7727	4.222	6	2.256
STT3B	Yes	0.0162399	9.077	5.818	3.259	0.9851	3.308	6	1.789
PKM	Yes	0.00400118	12.98	9.718	3.257	0.72	4.524	6	2.398
DDX39B	Yes	0.0430633	9.657	6.409	3.249	1.27	2.557	6	1.366
COL4A2	Yes	0.0353934	9.29	6.051	3.239	1.132	2.86	5	1.451
HSP90AA1	Yes	0.0448954	12.25	9.023	3.228	1.278	2.526	6	1.348
EEF1A1	Yes	0.00298135	14.04	10.83	3.209	0.6676	4.806	6	2.526
UCHL1	Yes	0.0202248	10.36	7.179	3.184	1.016	3.134	6	1.694
PCBP2	Yes	0.00150822	10.47	7.318	3.155	0.5731	5.505	6	2.822
FKBP9	Yes	0.0197169	9.591	6.439	3.153	0.9333	3.378	5	1.705
PDLIM5	Yes	0.000495786	8.149	5.005	3.144	0.07004	44.89	2	3.305
LHFPL2	Yes	0.00496106	6.815	3.675	3.14	0.222	14.14	2	2.304
EIF4A1	Yes	0.014957	10.87	7.733	3.136	0.9292	3.375	6	1.825
ALDOA	Yes	0.00870187	12.04	8.919	3.126	0.817	3.826	6	2.06
RAB13	Yes	0.0334713	7.494	4.368	3.126	0.5867	5.328	2	1.475
EPRS1	Yes	0.0420684	7.613	4.488	3.125	0.662	4.72	2	1.376
HNRNPL	Yes	0.00132362	10.9	7.775	3.121	0.5528	5.646	6	2.878
HSPA9	Yes	0.0195771	10.54	7.416	3.12	0.4431	7.042	2	1.708
RPS2	Yes	0.00092511	11.92	8.803	3.114	0.5148	6.048	6	3.034
TCP1	Yes	0.00808418	9.228	6.114	3.114	0.8007	3.889	6	2.092
EFNB3	Yes	0.00267097	8.894	5.785	3.109	0.161	19.31	2	2.573
PRDX1	Yes	0.00312414	12.95	9.867	3.087	0.6485	4.761	6	2.505
KRT18	Yes	0.014626	9.028	5.944	3.083	0.9087	3.393	6	1.835
PSMD2	Yes	0.00801409	6.791	3.713	3.078	0.7225	4.26	5	2.096
FUS	Yes	0.0129943	10.6	7.519	3.076	0.3541	8.687	2	1.886
TRIM28	Yes	0.00296481	9.613	6.544	3.069	0.6378	4.812	6	2.528
PPIB	Yes	0.00125788	12.08	9.023	3.061	0.5368	5.702	6	2.9
EEF1G	Yes	0.00252253	9.51	6.452	3.058	0.6151	4.972	6	2.598
ANXA11	Yes	0.00207639	5.879	2.828	3.051	0.5221	5.844	5	2.683
KPNA2	Yes	0.00190549	9.277	6.232	3.044	0.1331	22.88	2	2.72
PLD3	Yes	0.0438162	7.404	4.376	3.028	1.19	2.544	6	1.358
DBN1	Yes	0.0164222	9.412	6.406	3.006	0.39	7.707	2	1.785
RAN	Yes	6.86418e-05	11.92	8.933	2.991	0.3082	9.706	6	4.163
HNRNPD	Yes	0.024397	10.42	7.436	2.989	1	2.988	6	1.613
RPL5	Yes	0.00459165	9.98	7.014	2.966	0.6748	4.395	6	2.338
ACLY	Yes	0.00997909	10.05	7.089	2.964	0.799	3.709	6	2.001
LMNB1	Yes	0.0493928	6.979	4.016	2.963	0.6842	4.331	2	1.306
RPS8	Yes	0.00126065	11.11	8.173	2.936	0.5151	5.7	6	2.899
FKBP14	Yes	0.0392864	8.223	5.288	2.935	1.059	2.772	5	1.406
HSPA8	Yes	0.012984	13.15	10.21	2.933	0.8403	3.49	6	1.887
HNRNPK	Yes	0.00447955	11.94	9.016	2.928	0.6628	4.418	6	2.349
TAGLN2	Yes	0.00584699	10.41	7.487	2.925	0.7007	4.175	6	2.233
SUPT16H	Yes	0.0444216	9.212	6.298	2.914	1.15	2.534	6	1.352
RPS16	Yes	0.00398349	11.87	8.964	2.907	0.6421	4.528	6	2.4
VDAC1	Yes	0.0323719	10.14	7.24	2.899	1.046	2.771	6	1.49
SLC25A6	Yes	0.00300467	8.279	5.384	2.895	0.6033	4.799	6	2.522
RPS27A	Yes	0.00872183	11.93	9.044	2.891	0.756	3.824	6	2.059
VDAC2	Yes	0.012509	11.04	8.157	2.888	0.8203	3.521	6	1.903
EEF2	Yes	0.0108422	12.17	9.289	2.883	0.792	3.639	6	1.965
ERGIC3	Yes	0.00627879	6.221	3.342	2.879	0.2292	12.56	2	2.202
RPL17-C18orf32	Yes	0.0238298	11.55	8.674	2.877	0.9572	3.006	6	1.623
FBN1	Yes	0.0440445	8.16	5.284	2.876	0.6244	4.606	2	1.356
SLC25A5	Yes	0.000996232	11.38	8.504	2.876	0.4823	5.963	6	3.002
ACTN4	Yes	0.00520101	11.77	8.901	2.871	0.6706	4.281	6	2.284
PRKDC	Yes	0.000874947	6.901	4.032	2.868	0.4693	6.112	6	3.058
CCT4	Yes	0.0261044	8.222	5.363	2.858	0.4711	6.067	2	1.583
DDX3X	Yes	0.000892836	9.437	6.582	2.856	0.469	6.089	6	3.049
RPS11	Yes	0.0177411	11.99	9.142	2.844	0.8784	3.238	6	1.751
ARF4	Yes	0.00581135	9.177	6.344	2.834	0.6778	4.18	6	2.236
KRT7	Yes	0.000754391	9.7	6.866	2.834	0.4508	6.286	6	3.122
LASP1	Yes	0.00450035	7.607	4.782	2.825	0.1902	14.86	2	2.347
TAGLN	Yes	0.00131665	11.57	8.755	2.813	0.4976	5.652	6	2.881
HM13	Yes	0.0103252	5.274	2.469	2.805	0.6148	4.562	4	1.986
RAP1B	Yes	0.00220111	9.249	6.444	2.805	0.549	5.109	6	2.657
CLTC	Yes	0.0141704	10.73	7.946	2.78	0.8134	3.418	6	1.849
RPL26	Yes	0.00655636	9.183	6.407	2.775	0.6814	4.073	6	2.183
HNRNPH1	Yes	0.0335821	6.885	4.115	2.769	1.009	2.743	6	1.474
RACK1	Yes	0.00178514	10.43	7.662	2.769	0.52	5.326	6	2.748
RAC1	Yes	0.00263415	6.444	3.679	2.766	0.5611	4.929	6	2.579
CAV1	Yes	0.0187764	8.627	5.872	2.756	0.8632	3.193	6	1.726
MATR3	Yes	0.000698455	8.293	5.539	2.754	0.4317	6.378	6	3.156
FLNC	Yes	0.0315114	9.43	6.686	2.744	0.9831	2.792	6	1.502
CFL1	Yes	0.00485802	12.23	9.491	2.743	0.6315	4.343	6	2.314
RPS10	Yes	0.00822413	8.333	5.59	2.743	0.708	3.874	6	2.085
PGK1	Yes	0.0152933	10.31	7.578	2.732	0.8138	3.357	6	1.815
PGAM1	Yes	0.0395417	7.934	5.211	2.723	1.039	2.621	6	1.403
LDHA	Yes	0.00310274	11.37	8.648	2.718	0.5701	4.767	6	2.508
HNRNPAB	Yes	0.00148791	9.793	7.084	2.709	0.4908	5.519	6	2.827
ZYX	Yes	0.0146531	9.548	6.857	2.692	0.3295	8.17	2	1.834
MYL12A	Yes	0.029116	10.15	7.46	2.687	0.9421	2.852	6	1.536
EWSR1	Yes	0.0039286	9.767	7.083	2.684	0.1687	15.91	2	2.406
RPLP0	Yes	0.0153233	8.556	5.877	2.68	0.7987	3.355	6	1.815
RPS3	Yes	0.00626517	11.9	9.224	2.676	0.6506	4.113	6	2.203
LRRC59	Yes	0.00589192	9.214	6.553	2.662	0.6386	4.168	6	2.23
HNRNPU	Yes	0.00370913	11.59	8.946	2.648	0.5761	4.596	6	2.431
NDUFA4	Yes	0.00792172	8.354	5.714	2.641	0.6759	3.907	6	2.101
RPS5	Yes	0.0118079	7.677	5.04	2.637	0.739	3.568	6	1.928
CORO1C	Yes	0.00508841	8.641	6.008	2.633	0.6121	4.301	6	2.293
DDX17	Yes	0.0155615	9.22	6.592	2.628	0.7863	3.343	6	1.808
YWHAZ	Yes	0.0355459	10.52	7.898	2.625	0.9719	2.701	6	1.449
KHSRP	Yes	0.00505846	8.908	6.285	2.623	0.6091	4.306	6	2.296
HNRNPA1	Yes	0.00248793	10.96	8.34	2.616	0.5247	4.986	6	2.604
SEC11A	Yes	0.00340968	7.893	5.3	2.592	0.1518	17.08	2	2.467
CS	Yes	0.0446063	6.408	3.818	2.59	0.5662	4.575	2	1.351
RPS4X	Yes	0.00785714	11.04	8.455	2.588	0.6612	3.914	6	2.105
SYNCRIP	Yes	0.0016139	10.45	7.863	2.587	0.4763	5.432	6	2.792
RPL11	Yes	0.00121117	10.13	7.557	2.57	0.4474	5.744	6	2.917
DHX15	Yes	0.00219429	6.09	3.523	2.567	0.4448	5.772	5	2.659
HNRNPA2B1	Yes	0.0312069	12.39	9.825	2.563	0.9156	2.799	6	1.506
DDX5	Yes	0.0211824	10.47	7.913	2.553	0.8243	3.098	6	1.674
CCT6A	Yes	0.00120733	9.199	6.663	2.536	0.4413	5.747	6	2.918
VIM	Yes	0.00984019	13.57	11.05	2.519	0.6769	3.721	6	2.007
RPL35	Yes	0.0155129	10.42	7.912	2.511	0.7508	3.345	6	1.809
CCT7	Yes	0.0085638	9.382	6.88	2.501	0.6514	3.84	6	2.067
RPL18A	Yes	0.00212889	10.76	8.264	2.497	0.4855	5.143	6	2.672
AP2M1	Yes	0.0429929	7.283	4.796	2.487	0.533	4.666	2	1.367
RPS6	Yes	0.00633627	11.32	8.842	2.476	0.6034	4.103	6	2.198
ACTN1	Yes	0.0136025	7.415	4.945	2.47	0.7156	3.452	6	1.866
PFN1	Yes	0.00161932	12.55	10.08	2.469	0.4549	5.429	6	2.791
FLNA	Yes	0.00172607	12.35	9.888	2.466	0.4599	5.361	6	2.763
ACTR3	Yes	0.0329683	7.616	5.153	2.463	0.8931	2.757	6	1.482
RPL3	Yes	0.00712187	12.12	9.668	2.454	0.6135	4	6	2.147
U2AF1	Yes	0.0261944	9.304	6.855	2.449	0.4043	6.057	2	1.582
H3C1; H3C10; H3C11; H3C12; H3C2; H3C3; H3C4; H3C6; H3C7; H3C8	Yes	0.0209327	11.67	9.226	2.442	0.359	6.803	2	1.679
IGF2R	Yes	0.00308138	7.506	5.067	2.438	0.1357	17.97	2	2.511
SEC61B	Yes	0.0492806	8.309	5.884	2.425	0.9867	2.458	6	1.307
HNRNPR	Yes	0.00466221	7.399	4.976	2.423	0.5531	4.381	6	2.331
HNRNPM	Yes	0.00276923	9.376	6.954	2.422	0.4964	4.879	6	2.558
GLUD1	Yes	0.019951	6.273	3.858	2.415	0.3463	6.973	2	1.7
RPL23	Yes	0.00473672	10.74	8.336	2.406	0.5511	4.367	6	2.325
TPI1	Yes	0.00947455	11.14	8.742	2.394	0.638	3.753	6	2.023
CALD1	Yes	0.000159283	5.661	3.268	2.393	0.03021	79.23	2	3.798
EIF5A	Yes	0.0256798	10.13	7.753	2.382	0.8079	2.948	6	1.59
PABPC1	Yes	0.000855663	10.41	8.032	2.378	0.3874	6.138	6	3.068
RPS18	Yes	0.0134036	9.379	7.005	2.374	0.6854	3.464	6	1.873
SNRPA	Yes	0.00307702	7.043	4.672	2.371	0.1318	17.99	2	2.512
RPL24	Yes	0.00891753	9.603	7.256	2.348	0.617	3.805	6	2.05
DHX9	Yes	0.000466328	9.54	7.208	2.332	0.3392	6.877	6	3.331
RHOC	Yes	0.0461314	5.793	3.461	2.332	0.519	4.493	2	1.336
MSN	Yes	0.001271	10.06	7.746	2.319	0.4074	5.691	6	2.896
PTBP1	Yes	0.000593386	6.63	4.319	2.311	0.3515	6.576	6	3.227
HNRNPC	Yes	0.0022001	10.45	8.162	2.286	0.4474	5.11	6	2.658
PEDS1-UBE2V1	Yes	0.0263974	7.143	4.857	2.286	0.3789	6.032	2	1.578
RPL14	Yes	0.00119392	9.392	7.108	2.284	0.3965	5.76	6	2.923
RPL7A	Yes	0.00446673	10.67	8.395	2.279	0.5154	4.421	6	2.35
IQGAP1	Yes	0.00154703	8.614	6.336	2.278	0.4159	5.477	6	2.811
EIF4A3	Yes	0.00475915	7.703	5.431	2.272	0.1573	14.44	2	2.322
RPL35A	Yes	0.0127425	10.57	8.298	2.272	0.6481	3.505	6	1.895
COTL1	Yes	0.017367	8.5	6.237	2.263	0.6954	3.255	6	1.76
CAP1	Yes	0.0352669	8.037	5.791	2.246	0.8298	2.707	6	1.453
ENO1	Yes	0.00491925	12.56	10.32	2.235	0.5159	4.332	6	2.308
RPL10A	Yes	0.0358002	9.084	6.85	2.234	0.4345	5.142	2	1.446
RTN4	Yes	0.0170567	8.891	6.691	2.2	0.673	3.269	6	1.768
MYH9	Yes	0.0259563	14.14	11.95	2.187	0.7441	2.94	6	1.586
SERBP1	Yes	0.0120263	7.721	5.536	2.185	0.2418	9.036	2	1.92
CSRP1	Yes	0.00980668	7.024	4.853	2.171	0.5829	3.724	6	2.008
RPS14	Yes	0.0337669	6.929	4.765	2.164	0.7899	2.739	6	1.472
ATP2A2	Yes	0.00655596	7.904	5.741	2.163	0.5311	4.073	6	2.183
XRCC5	Yes	0.00369488	8.637	6.479	2.158	0.4693	4.599	6	2.432
HSPD1	Yes	0.00460713	11.86	9.707	2.153	0.4902	4.392	6	2.337
RPSA	Yes	0.0216061	9.468	7.321	2.148	0.6969	3.082	6	1.665
PRDX3	Yes	0.00375326	10.02	7.873	2.146	0.1318	16.28	2	2.426
RPS9	Yes	0.00529269	12.18	10.05	2.134	0.5003	4.265	6	2.276
RPL7	Yes	0.00457215	11.53	9.415	2.116	0.4809	4.399	6	2.34
ATP5F1A	Yes	0.0179316	9.172	7.06	2.112	0.654	3.229	6	1.746
FLNB	Yes	0.00289894	7.089	4.979	2.11	0.4365	4.834	6	2.538
SPTBN1	Yes	0.00660652	5.517	3.413	2.104	0.5175	4.066	6	2.18
RPL27	Yes	0.0115027	9.222	7.121	2.102	0.5854	3.59	6	1.939
H4C1; H4C11; H4C12; H4C13; H4C14; H4C15; H4C16; H4C2; H4C3; H4C4; H4C5; H4C6; H4C8; H4C9	Yes	0.00573668	12.23	10.14	2.092	0.499	4.192	6	2.241
MDH2	Yes	0.0044128	8.083	6.021	2.062	0.4652	4.432	6	2.355
COMT	Yes	0.0416843	5.954	3.941	2.013	0.4243	4.743	2	1.38
RPL28	Yes	0.00103555	10.68	8.744	1.939	0.3276	5.919	6	2.985
RPL21	Yes	0.00395342	10.96	9.074	1.889	0.4164	4.535	6	2.403
PPIA	Yes	0.00133614	11.95	10.08	1.872	0.3321	5.636	6	2.874
HNRNPA0	Yes	0.00076056	8.301	6.49	1.811	0.2885	6.276	6	3.119
NME1-NME2	Yes	0.00162305	8.863	7.078	1.785	0.329	5.426	6	2.79
HSPE1	Yes	0.00582893	9.62	7.839	1.781	0.1366	13.04	2	2.234
RPL34	Yes	0.00745678	11.68	9.905	1.775	0.4482	3.959	6	2.127
SNRPD2	Yes	0.0365946	6.815	5.06	1.754	0.3451	5.083	2	1.437
RPL9; RPL9P7; RPL9P8; RPL9P9	Yes	0.0395017	9.001	7.272	1.729	0.3541	4.881	2	1.403
RPL4	Yes	0.0194969	11.71	10	1.71	0.5406	3.163	6	1.71
RPL12	Yes	0.00255365	9.391	7.743	1.649	0.3324	4.959	6	2.593
RPL37	Yes	0.0389978	11.22	9.606	1.614	0.3284	4.915	2	1.409
RPS7	Yes	0.00367414	10.34	8.813	1.523	0.3307	4.605	6	2.435
SRSF7	Yes	0.0237961	7.287	5.824	1.463	0.2298	6.366	2	1.623
SRSF3	Yes	0.0010776	8.945	7.485	1.46	0.04797	30.44	2	2.968
DAD1	Yes	0.0244741	5.364	3.968	1.396	0.2225	6.274	2	1.611
RPL36	Yes	0.00661247	10.1	8.763	1.34	0.3297	4.065	6	2.18
H2AZ1	Yes	0.00453569	8.744	7.422	1.322	0.3001	4.407	6	2.343
H2BC11	Yes	0.0378417	11.08	9.82	1.26	0.2523	4.994	2	1.422
U2AF2	Yes	0.0110489	6.473	5.224	1.249	0.3447	3.624	6	1.957
H2BC15	Yes	0.0424323	12.26	11.13	1.139	0.2424	4.699	2	1.372
RPL15	Yes	0.0184147	10.68	9.867	0.8129	0.2534	3.208	6	1.735
CDC37	Yes	0.0108361	9.636	8.834	0.8015	0.08412	9.528	2	1.965
PRPF38B	Yes	0.0260045	7.337	7.004	0.3327	0.1132	2.938	6	1.585
ACACA	Yes	0.0145334	14.24	14.47	-0.2303	0.06778	3.398	6	1.838

## Sheet: Table S2. ΔGAG enriched
	Below threshold?	P value	Mean of 190_GAG1	Mean of 190_noBP1	Difference	SE of difference	t ratio	df	-log10(P value)			Below threshold?	P value	Mean of WT	Mean of noBP	Difference	SE of difference	t ratio	df	-log10(P value)
RCN1	Yes	0.00097159	12.58	6.167	6.41	0.9273	6.912	5	3.013		AARS1	No	0.20875	5.308	4.143	1.166	0.637	1.83	2	0.6804
CALU	Yes	0.000600989	12.14	5.75	6.393	0.9745	6.56	6	3.221		ABHD12	No	0.275339	6.682	4.408	2.274	1.857	1.224	5	0.5601
F11R	Yes	0.0136642	8.464	2.103	6.36	1.708	3.723	5	1.864		ACACA	No	0.669479	14.44	14.47	-0.03035	0.06766	0.4486	6	0.1743
IKBIP	Yes	0.000529105	11.58	5.269	6.314	0.9399	6.717	6	3.276		ACTA2	No	0.177844	5.003	2.968	2.034	0.996	2.042	2	0.75
RPN1	Yes	0.0035727	12.82	6.708	6.115	1.32	4.631	6	2.447		ACTB	No	0.0921742	12.78	10.43	2.351	0.7679	3.062	2	1.035
ERP29	Yes	0.000214477	13.07	6.996	6.07	0.766	7.924	6	3.669		ACTG1	No	0.200648	12.64	10.16	2.484	1.32	1.881	2	0.6976
SLC16A3	Yes	0.00374811	10.94	4.918	6.026	1.314	4.586	6	2.426		ACTN1	No	0.127947	6.387	4.945	1.443	0.8173	1.765	6	0.893
IGFBP7	Yes	0.00215006	8.782	2.923	5.859	1.01	5.798	5	2.668		ACTR3	No	0.0856184	6.825	5.153	1.672	0.8134	2.055	6	1.067
CD59	Yes	0.000764813	10.36	4.516	5.846	0.9324	6.27	6	3.116		AHCY	No	0.118245	7.765	5.813	1.951	1.071	1.822	6	0.9272
FKBP10	Yes	0.00746213	12.32	6.516	5.804	1.466	3.959	6	2.127		AHNAK	No	0.396792	10.71	10.33	0.3862	0.4234	0.9123	6	0.4014
ALCAM	Yes	0.000513206	12.2	6.403	5.801	0.7314	7.931	5	3.29		ALB	No	0.389793	11.33	12.63	-1.299	1.402	0.9268	6	0.4092
CANX	Yes	0.00133873	12.43	6.764	5.662	1.005	5.634	6	2.873		ALDH8A1	No	0.179986	4.689	6.362	-1.673	0.8256	2.026	2	0.7448
CRTAP	Yes	0.000449255	11.14	5.503	5.64	0.6912	8.16	5	3.348		AMIGO2	No	0.291318	5.376	2.847	2.529	1.78	1.421	2	0.5356
CD44	Yes	0.00230758	12.17	6.554	5.617	1.11	5.061	6	2.637		ANPEP	No	0.24516	3.721	1.668	2.053	0.8322	2.467	1	0.6106
PDIA3	Yes	0.000994431	13.14	7.526	5.61	0.9404	5.965	6	3.002		ANTXR1	No	0.090922	6.667	4.077	2.59	1.168	2.217	4	1.041
TXNDC5	Yes	0.000816593	11.68	6.092	5.588	0.9023	6.193	6	3.088		ANTXR2	No	0.251525	6.055	3.657	2.398	1.502	1.596	2	0.5994
ERGIC1	Yes	0.00279555	9.796	4.216	5.58	1.021	5.463	5	2.554		ANXA5	No	0.262598	7.204	5.544	1.66	1.343	1.236	6	0.5807
TXNDC12	Yes	0.00139769	10.19	4.626	5.561	0.8713	6.382	5	2.855		ANXA7	No	0.115369	6.588	4.659	1.929	0.7189	2.683	2	0.9379
CDCP1	Yes	0.00136389	11.03	5.484	5.541	0.9872	5.613	6	2.865		AP2B1	No	0.108951	7.473	5.67	1.802	0.6492	2.776	2	0.9628
GXYLT1	Yes	0.0324046	8.04	2.512	5.529	0.2817	19.63	1	1.489		AP2M1	No	0.230569	6.014	4.796	1.217	0.7145	1.704	2	0.6372
TMED9	Yes	0.00158158	8.651	3.122	5.529	0.8903	6.21	5	2.801		APMAP	No	0.0852532	7.986	4.956	3.03	0.9463	3.202	2	1.069
HSP90B1	Yes	6.03424e-05	14.29	8.781	5.511	0.5551	9.928	6	4.219		ARF3	No	0.332766	6.568	5.741	0.8269	0.6528	1.267	2	0.4779
RCN2	Yes	0.00423262	10.25	4.751	5.495	1.229	4.471	6	2.373		ARF4	No	0.0783376	8.117	6.344	1.773	0.8367	2.119	6	1.106
DDOST	Yes	0.000273361	11.55	6.118	5.429	0.7158	7.584	6	3.563		ARGLU1	No	0.438766	9.024	8.779	0.2448	0.2553	0.959	2	0.3578
CALR	Yes	0.00127251	12.95	7.532	5.418	0.8315	6.516	5	2.895		ARL6IP5	No	0.324515	7.221	6.334	0.8874	0.685	1.296	2	0.4888
PTDSS1	Yes	0.0432583	7.072	1.711	5.361	0.3648	14.69	1	1.364		ARPC2	No	0.165167	6.01	5.123	0.8867	0.4135	2.145	2	0.7821
GANAB	Yes	0.000207299	12.21	6.897	5.314	0.6665	7.973	6	3.683		ATP1B3	No	0.365252	8.396	6.954	1.442	1.472	0.9793	6	0.4374
PLOD3	Yes	0.0291473	7.908	2.613	5.295	1.749	3.028	5	1.535		ATP5F1A	No	0.0734266	8.434	7.06	1.374	0.6344	2.166	6	1.134
ITGB1	Yes	0.000500069	13.75	8.504	5.248	0.7731	6.788	6	3.301		ATP5F1B	No	0.565716	8.926	8.332	0.5935	0.9767	0.6076	6	0.2474
P4HA1	Yes	0.000441887	12.05	6.835	5.217	0.7512	6.945	6	3.355		ATP6AP1	No	0.214926	5.446	2.743	2.703	1.508	1.792	2	0.6677
PRDX4	Yes	0.00280683	10.93	5.729	5.198	1.068	4.866	6	2.552		AXL	No	0.223035	5.24	3.008	2.232	1.549	1.441	4	0.6516
P3H1	Yes	0.00272052	10.46	5.3	5.156	1.053	4.896	6	2.565		B2M	No	0.0905686	7.593	4.702	2.89	1.435	2.015	6	1.043
COLGALT1	Yes	2.01508e-05	11	5.869	5.127	0.4266	12.02	6	4.696		BCAP31	No	0.43044	7.499	5.605	1.893	2.208	0.8573	5	0.3661
P4HB	Yes	0.00165712	13.64	8.519	5.124	0.9481	5.404	6	2.781		BSG	No	0.0905375	6.943	3.615	3.328	1.076	3.093	2	1.043
CCDC47	Yes	0.00292199	9.932	4.817	5.115	1.06	4.826	6	2.534
PRKCSH	Yes	0.00117668	10.94	5.864	5.08	0.8795	5.776	6	2.929		CACYBP	No	0.102913	4.579	2.26	2.319	0.8078	2.871	2	0.9875
ASPH	Yes	0.000726107	12.38	7.318	5.061	0.7993	6.331	6	3.139		CALD1	No	0.0633578	4.816	3.268	1.548	0.4093	3.781	2	1.198
MOXD1	Yes	0.000434023	8.683	3.623	5.06	0.7262	6.968	6	3.362		CAP1	No	0.161103	7.357	5.791	1.566	0.98	1.598	6	0.7929
PLOD2	Yes	0.00293469	11.43	6.374	5.057	1.049	4.822	6	2.532		CAPNS1	No	0.611586	5.276	6.191	-0.9152	1.664	0.55	4	0.2135
CRELD2	Yes	0.0327416	7.784	2.735	5.049	1.575	3.205	4	1.485		CAPRIN1	No	0.497512	5.58	4.346	1.234	1.501	0.8219	2	0.3032
TOR1AIP1	Yes	0.000637118	8.95	3.934	5.017	0.7731	6.489	6	3.196		CAPZB	No	0.222353	6.936	4.89	2.047	1.503	1.361	6	0.653
NECTIN2	Yes	0.000987302	10.85	5.842	5.009	0.8385	5.973	6	3.006		CASP14	No	0.409177	5.362	6.586	-1.224	1.182	1.036	2	0.3881
CCN2	Yes	0.00345952	8.739	3.748	4.991	0.2943	16.96	2	2.461		CAVIN1	No	0.053231	7.559	3.974	3.585	0.8619	4.159	2	1.274
EPHA2	Yes	0.000293503	12.2	7.306	4.898	0.6543	7.486	6	3.532		CCDC134	No	0.0959626	5.888	2.775	3.114	0.4729	6.584	1	1.018
TMED7	Yes	0.00162003	9.375	4.482	4.893	0.6451	7.585	4	2.79		CCT2	No	0.215903	7.66	6.396	1.265	0.9143	1.383	6	0.6657
PROCR	Yes	0.0286753	7.957	3.1	4.857	1.696	2.863	6	1.542		CCT3	No	0.36667	4.921	3.822	1.098	1.125	0.9762	6	0.4357
PLOD1	Yes	0.00579642	10.55	5.712	4.833	1.156	4.183	6	2.237		CCT4	No	0.21779	6.34	5.363	0.9766	0.55	1.776	2	0.662
EMC1	Yes	0.00101908	9.393	4.561	4.832	0.8139	5.937	6	2.992		CCT5	No	0.081513	8.042	6.469	1.573	0.4787	3.285	2	1.089
CCN1	Yes	0.000255343	11.47	6.645	4.829	0.629	7.678	6	3.593		CD151	No	0.0607021	8.065	5.203	2.862	0.7393	3.872	2	1.217
HSPA5	Yes	0.000664731	13.52	8.707	4.812	0.7476	6.437	6	3.177		CD46	No	0.201921	5.965	2.827	3.139	1.927	1.628	3	0.6948
EPHB2	Yes	0.00421162	9.498	4.689	4.809	1.074	4.476	6	2.376		CD58	No	0.110677	7.188	5.338	1.85	0.9892	1.87	6	0.9559
BCAM	Yes	0.000977883	8.496	3.702	4.794	0.8011	5.984	6	3.01		CD81	No	0.0959405	5.37	2.385	2.985	1.458	2.048	5	1.018
MYDGF	Yes	0.000178931	10.34	5.555	4.78	0.4826	9.905	5	3.747		CDC37	No	0.0545101	9.185	8.834	0.3508	0.08544	4.106	2	1.264
NOTCH2	Yes	0.000568795	8.104	3.325	4.779	0.7211	6.628	6	3.245		CDC42	No	0.950748	5.976	5.847	0.1297	1.973	0.06573	4	0.02193
CD274	Yes	0.0142884	8.067	3.297	4.77	1.398	3.412	6	1.845		CDH11	No	0.494403	4.702	3.618	1.084	1.397	0.7758	3	0.3059
TOR1A	Yes	0.00400487	8.088	3.355	4.733	1.046	4.523	6	2.397		CHCHD3	No	0.31149	4.846	3.041	1.805	1.604	1.125	5	0.5066
LOXL2	Yes	0.00338282	11.52	6.786	4.731	1.01	4.684	6	2.471		CHID1	No	0.0695248	8.39	4.782	3.608	1.004	3.592	2	1.158
F3	Yes	0.00135277	10.19	5.468	4.722	0.8399	5.622	6	2.869		CLTA	No	0.10101	8.857	7.119	1.738	0.5988	2.903	2	0.9956
OCLN	Yes	0.00137088	10.73	6.014	4.716	0.841	5.608	6	2.863		CNN1	No	0.226496	6.677	5.39	1.288	0.746	1.726	2	0.6449
COL5A1	Yes	0.00178997	9.281	4.593	4.688	0.8808	5.323	6	2.747		CNPY3	No	0.164827	7.886	4.235	3.652	1.996	1.829	3	0.783
SERPINH1	Yes	0.0011789	11.84	7.156	4.682	0.8108	5.774	6	2.929		COL1A1	No	0.494745	6.581	5.513	1.069	1.424	0.7504	4	0.3056
DCBLD2	Yes	0.0016616	10.55	5.878	4.671	0.7605	6.143	5	2.779		COL4A2	No	0.336443	7.408	6.051	1.357	1.276	1.063	5	0.4731
DNAJB11	Yes	0.000953587	9.034	4.375	4.658	0.7747	6.013	6	3.021		COL6A1	No	0.127599	6.808	4.033	2.775	0.5637	4.922	1	0.8942
ERLIN1	Yes	0.000449379	11.01	6.365	4.64	0.6702	6.924	6	3.347		COL8A1	No	0.091296	7.028	4.457	2.571	0.8351	3.079	2	1.04
CLDND1	Yes	0.00833907	7.133	2.509	4.624	1.096	4.219	5	2.079		CORO1C	No	0.0667504	7.514	6.008	1.506	0.6735	2.236	6	1.176
SIGMAR1	Yes	0.0361881	9.697	5.081	4.616	0.9028	5.113	2	1.441		CYB5R3	No	0.147223	7.923	6.551	1.372	0.5941	2.309	2	0.832
PDIA4	Yes	0.00294436	12.94	8.334	4.604	0.9555	4.819	6	2.531		CYBRD1	No	0.112784	6.108	3.586	2.523	0.4517	5.585	1	0.9478
RCN3	Yes	0.00691348	8.928	4.326	4.602	1.143	4.026	6	2.16		DBN1	No	0.064063	7.981	6.406	1.575	0.419	3.758	2	1.193
LMF2	Yes	0.00540849	9.479	4.901	4.578	0.3381	13.54	2	2.267		DCD	No	0.759891	8.209	8.742	-0.5326	1.665	0.3199	6	0.1192
TMEM43	Yes	0.00242982	9.969	5.397	4.572	0.8105	5.64	5	2.614		DDX17	No	0.126145	8.241	6.592	1.649	0.9288	1.776	6	0.8991
NENF	Yes	0.000259752	8.335	3.78	4.555	0.5951	7.654	6	3.585		DDX21	No	0.0829249	6.141	5.174	0.967	0.4653	2.078	6	1.081
ITGA3	Yes	0.000125345	11.28	6.772	4.513	0.5173	8.725	6	3.902		DDX39B	No	0.105913	8.361	6.409	1.953	1.027	1.902	6	0.975
PVR	Yes	0.000795762	9.411	4.899	4.512	0.7251	6.223	6	3.099		DDX46	No	0.986226	6.793	6.816	-0.02391	1.329	0.018	6	0.006024
CDH4	Yes	0.00919822	5.929	1.433	4.496	0.9533	4.716	4	2.036		DHCR7	No	0.0574606	5.819	3.167	2.653	0.6648	3.99	2	1.241
P3H4	Yes	0.00220509	8.961	4.482	4.479	0.877	5.108	6	2.657		DHX15	No	0.0734702	4.828	3.523	1.305	0.5777	2.259	5	1.134
MPZL1	Yes	0.00417992	8.842	4.382	4.46	0.8957	4.979	5	2.379		DNAJA1	No	0.169093	6.57	4.586	1.984	0.9394	2.112	2	0.7719
PLAUR	Yes	0.00105347	6.863	2.413	4.45	0.5239	8.494	4	2.977		DNAJC10	No	0.0537087	7.331	3.509	3.822	1.521	2.512	5	1.27
PRNP	Yes	0.0256807	7.216	2.77	4.446	1.075	4.134	3	1.59		DNASE1L1	No	0.0905686	4.698	3.033	1.665	0.2385	6.982	1	1.043
MAGT1	Yes	2.68372e-05	9.54	5.097	4.443	0.3885	11.43	6	4.571		DSC1	No	0.483552	5.76	7.158	-1.398	1.639	0.8529	2	0.3156
CDH2	Yes	0.0010366	10.67	6.236	4.436	0.7495	5.918	6	2.984		DSG1	No	0.436725	6.613	8.21	-1.597	1.657	0.9641	2	0.3598
CKAP4	Yes	0.00115838	12.65	8.217	4.433	0.7652	5.793	6	2.936		DSP	No	0.551403	10.87	12.24	-1.373	1.934	0.7098	2	0.2585
PDIA6	Yes	0.00150978	12.07	7.642	4.426	0.8041	5.504	6	2.821		DSTN	No	0.218344	7.192	5.233	1.959	1.105	1.772	2	0.6609
MLEC	Yes	0.00133686	10.13	5.702	4.424	0.6864	6.445	5	2.874		EBP	No	0.126401	4.755	3.532	1.223	0.4816	2.539	2	0.8982
NCEH1	Yes	5.52037e-05	10.03	5.623	4.406	0.4369	10.08	6	4.258		EEF2	No	0.0635472	10.83	9.289	1.54	0.6778	2.271	6	1.197
SLC16A7	Yes	0.0349018	7.653	3.255	4.397	0.2413	18.22	1	1.457		EFNB3	No	0.152337	8.543	5.785	2.758	1.221	2.26	2	0.8172
LMAN1	Yes	0.0132588	10.02	5.64	4.384	1.262	3.473	6	1.877		EIF2S1	No	0.143473	5.394	3.61	1.784	0.76	2.347	2	0.8432
ATP1B1	Yes	0.00250563	7.634	3.273	4.362	0.6458	6.754	4	2.601		EIF3A	No	0.18488	4.642	3.483	1.158	0.7535	1.537	5	0.7331
HBD	Yes	0.000197584	6.632	2.27	4.362	0.3336	13.07	4	3.704		EIF3D	No	0.130206	6.683	4.974	1.709	0.6856	2.493	2	0.8854
DPY19L1	Yes	0.00999687	6.56	2.214	4.346	0.06825	63.68	1	2		EIF3L	No	0.317328	6.229	3.732	2.497	1.89	1.321	2	0.4985
ICAM1	Yes	0.00544598	7.645	3.303	4.342	0.9283	4.677	5	2.264		EIF4A1	No	0.0652047	9.343	7.733	1.609	0.7145	2.253	6	1.186
SPCS3	Yes	0.000870218	8.703	4.389	4.314	0.705	6.119	6	3.06		EIF4A3	No	0.0762973	5.876	5.431	0.4445	0.1304	3.41	2	1.117
ERLIN2	Yes	0.000445414	9.81	5.511	4.299	0.6199	6.935	6	3.351		EIF5A	No	0.0683453	9.104	7.753	1.351	0.6091	2.218	6	1.165
ITGA5	Yes	0.000262738	11.18	6.89	4.294	0.5622	7.639	6	3.58		ELAVL1	No	0.369397	5.614	4.453	1.162	1.011	1.149	2	0.4325
DDR2	Yes	0.0360615	5.266	0.9744	4.291	0.2433	17.63	1	1.443		EPRS1	No	0.137433	6.096	4.488	1.607	0.6667	2.411	2	0.8619
NUCB2	Yes	0.00734103	8.834	4.547	4.287	0.9849	4.353	5	2.134		ERH	No	0.125059	6.282	4.538	1.744	0.6824	2.555	2	0.9029
MYADM	Yes	0.000799297	6.902	2.637	4.265	0.5914	7.211	5	3.097		EZR	No	0.253193	10.63	9.27	1.362	0.8576	1.588	2	0.5965
SEC63	Yes	0.00144759	8.548	4.291	4.257	0.7672	5.549	6	2.839		FBLN1	No	0.873777	5.067	4.641	0.4261	2.368	0.1799	2	0.0586
LAMB1	Yes	0.000554746	11.78	7.56	4.217	0.6333	6.659	6	3.256		FBN1	No	0.051044	6.129	5.284	0.8448	0.1986	4.255	2	1.292
UGGT1	Yes	0.000476197	11.6	7.39	4.211	0.6147	6.85	6	3.322		FERMT2	No	0.0534261	6.522	4.109	2.412	1.006	2.398	6	1.272
NT5E	Yes	0.0177534	9.09	4.882	4.208	1.3	3.237	6	1.751		FHL1	No	0.932901	4.211	4.308	-0.09638	1.013	0.09511	2	0.03016
ERO1A	Yes	0.00186213	11.26	7.075	4.189	0.7932	5.282	6	2.73		FKBP1A	No	0.112915	3.827	3.254	0.5732	0.2109	2.718	2	0.9472
NRXN1	Yes	0.00847602	7.432	3.251	4.182	0.9952	4.202	5	2.072		FLG	No	0.458012	9.054	10.38	-1.323	1.451	0.9121	2	0.3391
SURF4	Yes	0.00132682	8.82	4.648	4.172	0.6462	6.456	5	2.877		FLG2	No	0.759611	6.559	7.073	-0.5143	1.468	0.3502	2	0.1194
EDIL3	Yes	0.00132691	10.28	6.117	4.164	0.7378	5.643	6	2.877		FLNC	No	0.0980506	8.33	6.686	1.644	0.84	1.957	6	1.009
SERPINE1	Yes	0.00263461	9.766	5.63	4.136	0.8393	4.928	6	2.579		FUBP1	No	0.169615	4.748	2.599	2.148	1.019	2.108	2	0.7705
NRP1	Yes	0.000138621	10.67	6.54	4.128	0.4817	8.57	6	3.858		FUS	No	0.057199	9.544	7.519	2.025	0.5062	4	2	1.243
STT3A	Yes	0.000368259	10.99	6.858	4.128	0.5748	7.182	6	3.434		FZD2	No	0.0635703	8.547	5.235	3.312	0.3319	9.981	1	1.197
ERP44	Yes	0.00672103	9.818	5.704	4.115	1.016	4.051	6	2.173		FZD7	No	0.0513744	7.417	3.799	3.618	0.2926	12.36	1	1.289
EGFR	Yes	0.00152659	12.05	7.945	4.108	0.748	5.492	6	2.816		G3BP1	No	0.307668	5.368	4.535	0.8335	0.6143	1.357	2	0.5119
TMED10	Yes	0.000468983	8.916	4.808	4.108	0.598	6.869	6	3.329		G3BP2	No	0.173752	4.809	3.555	1.255	0.6048	2.074	2	0.7601
MMP14	Yes	0.00135979	10.19	6.093	4.096	0.7293	5.617	6	2.867		G6PD	No	0.589523	4.286	3.437	0.849	1.334	0.6366	2	0.2295
CCDC80	Yes	0.019954	8.177	4.086	4.091	1.215	3.367	5	1.7		GARS1	No	0.67531	5.492	5.015	0.477	0.9825	0.4855	2	0.1705
TWSG1	Yes	0.00892496	6.9	2.819	4.081	0.3881	10.51	2	2.049		GDI1	No	0.72643	5.78	5.286	0.4945	1.229	0.4022	2	0.1388
PRSS23	Yes	0.00404818	8.383	4.307	4.076	0.8125	5.016	5	2.393		GFRA1	No	0.948279	6.72	6.931	-0.2117	3.066	0.06903	4	0.02306
CD55	Yes	0.000587191	10.13	6.073	4.059	0.6161	6.588	6	3.231		GLUD1	No	0.0677102	6.316	3.858	2.458	0.6743	3.645	2	1.169
FN1	Yes	0.00082442	12.86	8.827	4.033	0.6524	6.182	6	3.084		GNAI2	No	0.080687	8.641	5.754	2.887	0.8737	3.304	2	1.093
CXADR	Yes	0.00543442	9.76	5.738	4.022	0.8594	4.68	5	2.265		GNAI3	No	0.0925635	8.844	5.657	3.187	1.043	3.054	2	1.034
RPN2	Yes	0.00377137	9.592	5.571	4.021	0.8781	4.58	6	2.424		GNG12	No	0.419709	7.663	6.491	1.172	1.163	1.008	2	0.3771
P4HA2	Yes	0.00551156	10.8	6.783	4.013	0.9492	4.228	6	2.259		GOT2	No	0.60261	6.108	5.515	0.5927	0.9677	0.6124	2	0.22
ADAM9	Yes	0.0038135	9.227	5.261	3.966	0.868	4.569	6	2.419		GSTP1	No	0.112711	8.698	7.336	1.362	0.5006	2.721	2	0.948
APP	Yes	0.0370479	7.862	3.926	3.936	1.474	2.67	6	1.431		H1-0	No	0.889836	6.605	6.555	0.04993	0.3185	0.1567	2	0.05069
SCARB1	Yes	0.00277798	8.102	4.166	3.936	0.7194	5.471	5	2.556		H1-4	No	0.715294	11.95	11.84	0.106	0.2523	0.42	2	0.1455
LAMC1	Yes	0.000146295	8.828	4.898	3.93	0.463	8.488	6	3.835		H1-5	No	0.266351	11.53	11.08	0.4462	0.3641	1.225	6	0.5745
SUSD5	Yes	0.00522444	7.556	3.655	3.901	0.8257	4.724	5	2.282		H2AX	No	0.85383	7.793	7.164	0.6286	3.241	0.194	5	0.06863
MANF	Yes	0.00102276	9.274	5.374	3.9	0.5706	6.835	5	2.99		H3C1; H3C10; H3C11; H3C12; H3C2; H3C3; H3C4; H3C6; H3C7; H3C8	No	0.2012	10.92	9.226	1.696	0.903	1.878	2	0.6964
PTK7	Yes	0.000178387	11.92	8.033	3.886	0.4744	8.192	6	3.749		HBA1; HBA2	No	0.227574	11.09	7.549	3.545	2.061	1.72	2	0.6429
TUBB	Yes	0.0259832	10.24	6.362	3.875	1.319	2.939	6	1.585		HLA-A	No	0.468006	4.347	2.374	1.973	2.381	0.8288	3	0.3297
VCAM1	Yes	6.30059e-05	10.07	6.211	3.855	0.3912	9.853	6	4.201		HLA-B	No	0.0847749	7.445	5.174	2.27	1.058	2.145	5	1.072
MATN2	Yes	0.00379086	9.33	5.478	3.851	0.8419	4.575	6	2.421		HLA-C	No	0.523393	6.294	4.276	2.018	2.802	0.7203	3	0.2812
TMX3	Yes	0.00283874	10.52	6.684	3.834	0.7897	4.854	6	2.547		HMGA1	No	0.344001	8.962	7.801	1.16	0.944	1.229	2	0.4634
LOX	Yes	0.00352841	6.215	2.435	3.781	0.73	5.179	5	2.452		HMGN2	No	0.897735	9.345	9.173	0.1716	1.28	0.1341	6	0.04685
SUN1	Yes	0.00327839	6.559	2.779	3.781	0.802	4.714	6	2.484		HMOX2	No	0.108894	4.729	2.77	1.959	0.3384	5.789	1	0.963
CDH13	Yes	0.0031991	9.189	5.414	3.775	0.7968	4.738	6	2.495		HNRNPA2B1	No	0.0518326	11.49	9.825	1.666	0.6884	2.42	6	1.285
SEC61A1	Yes	0.00407659	10.3	6.528	3.775	0.7538	5.008	5	2.39		HNRNPA3	No	0.139921	8.972	7.058	1.914	0.8027	2.384	2	0.8541
CADM1	Yes	0.0112556	8.682	4.926	3.756	1.041	3.608	6	1.949		HNRNPD	No	0.179902	9.219	7.436	1.783	1.175	1.518	6	0.745
MCAM	Yes	0.00370083	8.369	4.613	3.756	0.7333	5.122	5	2.432		HNRNPH1	No	0.203576	5.574	4.115	1.459	1.022	1.427	6	0.6913
JAM3	Yes	0.00732267	8.048	4.298	3.751	0.9436	3.975	6	2.135		HNRNPUL1	No	0.110092	4.383	2.9	1.483	0.259	5.725	1	0.9582
TFRC	Yes	0.00241563	12.23	8.494	3.741	0.746	5.015	6	2.617		HRNR	No	0.992763	7.129	7.122	0.007399	0.7228	0.01024	2	0.003155
COL18A1	Yes	0.017671	6.801	3.069	3.732	1.073	3.479	5	1.753		HSD17B12	No	0.200823	6.216	4.916	1.3	0.6915	1.88	2	0.6972
MIA3	Yes	0.0466065	7.487	3.763	3.724	0.8335	4.469	2	1.332		HSP90AA1	No	0.126523	10.86	9.023	1.835	1.035	1.773	6	0.8978
CADM4	Yes	0.0185647	7.856	4.135	3.722	1.162	3.202	6	1.731		HSPA1B	No	0.135354	8.617	7.205	1.412	0.8188	1.725	6	0.8685
CD9	Yes	0.0171533	9.242	5.526	3.716	1.06	3.507	5	1.766		HSPA9	No	0.0857791	8.897	7.416	1.481	0.4642	3.191	2	1.067
DSG2	Yes	0.000754064	10.8	7.098	3.705	0.5893	6.287	6	3.123		HSPB1	No	0.875901	7.537	7.142	0.395	2.424	0.163	6	0.05754
CSPG4	Yes	0.00124134	11.45	7.758	3.696	0.6465	5.717	6	2.906		HSPE1	No	0.0916263	9.121	7.839	1.282	0.4172	3.072	2	1.038
ADPGK	Yes	0.0146169	9.731	6.04	3.691	1.088	3.393	6	1.835		HSPG2	No	0.177754	5.15	3.852	1.298	0.6351	2.043	2	0.7502
ITGA6	Yes	0.000968663	8.272	4.587	3.686	0.6148	5.995	6	3.014		IL6ST	No	0.622149	3.996	4.159	-0.1635	0.2424	0.6747	1	0.2061
GUSB	Yes	0.0168816	6.076	2.4	3.677	0.4839	7.599	2	1.773		IMMT	No	0.287901	4.884	3.167	1.717	1.197	1.434	2	0.5408
SIL1	Yes	0.00867077	6.311	2.66	3.651	0.3422	10.67	2	2.062		ITGB3	No	0.0567288	7.751	5.129	2.622	1.114	2.354	6	1.246
MET	Yes	0.0104089	8.06	4.413	3.648	0.9138	3.992	5	1.983		JAGN1	No	0.160563	6.387	4.431	1.956	0.8955	2.184	2	0.7944
ITGAV	Yes	0.000305524	9.53	5.892	3.638	0.4895	7.432	6	3.515		JUP	No	0.562672	8.842	10.09	-1.247	1.814	0.6877	2	0.2497
COL5A2	Yes	0.000387117	8.608	4.983	3.625	0.5094	7.117	6	3.412		KHDRBS1	No	0.0990485	6.395	3.71	2.685	0.9143	2.936	2	1.004
ECE1	Yes	0.00819307	8.626	5.011	3.615	0.9322	3.878	6	2.087		KPNB1	No	0.198683	7.739	6.239	1.5	1.038	1.445	6	0.7018
BTN2A1	Yes	0.00116898	8.193	4.581	3.612	0.6246	5.783	6	2.932		KRT1	No	0.517202	14.45	15.1	-0.6445	0.937	0.6879	6	0.2863
GPX8	Yes	0.00579025	8.555	4.956	3.599	0.7807	4.609	5	2.237		KRT10	No	0.556292	13.61	14.3	-0.693	1.113	0.6229	6	0.2547
SSR1	Yes	0.000709688	9.614	6.032	3.581	0.4841	7.399	5	3.149		KRT13	No	0.155513	6.731	5.049	1.682	1.006	1.671	5	0.8082
MOGS	Yes	0.00125734	8.199	4.659	3.54	0.6207	5.703	6	2.901		KRT14	No	0.715788	12.08	11.48	0.6013	1.575	0.3818	6	0.1452
EFNB2	Yes	0.00781662	6.308	2.77	3.538	0.555	6.374	3	2.107		KRT16	No	0.369318	11	9.288	1.713	1.765	0.9704	6	0.4326
NEGR1	Yes	0.00256597	9.776	6.24	3.536	0.7137	4.955	6	2.591		KRT17	No	0.7427	9.627	9.032	0.5951	1.58	0.3766	2	0.1292
HYOU1	Yes	0.0101315	11.1	7.57	3.527	0.9541	3.696	6	1.994		KRT18	No	0.0552701	7.643	5.944	1.699	0.7158	2.373	6	1.258
TMX1	Yes	0.000810804	8.927	5.421	3.507	0.5655	6.201	6	3.091		KRT2	No	0.47763	13.67	14.38	-0.7123	0.9407	0.7571	6	0.3209
SLC39A10	Yes	0.00161351	8.864	5.364	3.5	0.6443	5.433	6	2.792		KRT5	No	0.868194	12.17	12.42	-0.249	1.438	0.1732	6	0.06138
CACNA2D1	Yes	0.00827029	10.45	6.997	3.454	0.3161	10.93	2	2.082		KRT6A	No	0.370076	11.96	10.52	1.438	1.484	0.9688	6	0.4317
F5	Yes	0.00147929	8.351	4.907	3.445	0.6234	5.526	6	2.83		KRT6B	No	0.452564	7.826	6.47	1.357	1.467	0.9251	2	0.3443
TGFBI	Yes	0.00333854	6.792	3.374	3.418	0.6516	5.246	5	2.476		KRT77	No	0.902093	8.296	8.534	-0.2383	1.713	0.1391	2	0.04475
SLC44A2	Yes	0.0470739	7.59	4.178	3.412	1.302	2.62	5	1.327		KRT78	No	0.979259	7.725	7.78	-0.05471	1.865	0.02934	2	0.009102
FSTL1	Yes	0.00195756	9.165	5.765	3.401	0.6503	5.23	6	2.708		KRT80	No	0.475832	5.63	6.857	-1.227	1.409	0.8704	2	0.3225
MEST	Yes	0.0210008	8.193	4.8	3.393	0.4996	6.791	2	1.678		KRT9	No	0.791604	12.77	12.94	-0.1652	0.598	0.2763	6	0.1015
FBLN2	Yes	0.00575924	8.535	5.173	3.362	0.7285	4.615	5	2.24		LASP1	No	0.142966	6.546	4.782	1.764	0.7499	2.352	2	0.8448
GPAA1	Yes	0.00176635	7.606	4.266	3.34	0.6259	5.337	6	2.753		LBR	No	0.0717669	6.457	3.126	3.331	0.3771	8.833	1	1.144
IL1RAP	Yes	0.0145346	6.415	3.085	3.331	0.909	3.664	5	1.838		LDHB	No	0.246664	9.602	8.194	1.408	1.097	1.283	6	0.6079
PCYOX1	Yes	0.00513282	10.17	6.871	3.295	0.7676	4.293	6	2.29		LGALS3BP	No	0.0858483	9.597	4.735	4.863	1.525	3.189	2	1.066
IGSF8	Yes	0.00261553	9.081	5.851	3.229	0.6543	4.936	6	2.582		LGALS7; LGALS7B	No	0.659117	4.113	5.773	-1.661	3.239	0.5128	2	0.181
BST1	Yes	0.000187249	7.261	4.033	3.227	0.2435	13.25	4	3.728		LHFPL2	No	0.0902646	4.904	3.675	1.229	0.3967	3.099	2	1.044
SLC7A5	Yes	0.0253255	7.958	4.736	3.222	1.089	2.959	6	1.596		LMNA	No	0.847336	7.721	7.253	0.4688	2.332	0.201	6	0.07194
ITGA4	Yes	0.000488744	8.997	5.786	3.211	0.4006	8.014	5	3.311		LMNB1	No	0.193609	5.353	4.016	1.337	0.6934	1.928	2	0.7131
PIGT	Yes	0.000420742	8.575	5.37	3.204	0.4572	7.008	6	3.376		LNPEP	No	0.213857	5.397	4.288	1.109	0.7508	1.476	4	0.6699
CD109	Yes	0.0232386	7.782	4.582	3.2	0.991	3.229	5	1.634		LRPAP1	No	0.0786431	7.03	3.463	3.567	1.618	2.205	5	1.104
CLDN11	Yes	0.0249116	9.397	6.2	3.196	0.5141	6.217	2	1.604		LRRC17	No	0.381397	5.973	4.655	1.318	1.341	0.9827	4	0.4186
HSPA13	Yes	0.0327535	7.637	4.452	3.184	0.5909	5.389	2	1.485		LUC7L2	No	0.989076	8.23	8.221	0.008817	0.6178	0.01427	6	0.00477
TMEM109	Yes	0.0084449	8.138	4.953	3.184	0.8268	3.852	6	2.073		MAP1B	No	0.31592	5.279	4.921	0.3578	0.2698	1.326	2	0.5004
NEO1	Yes	0.00399363	6.15	2.997	3.153	0.01978	159.4	1	2.399		MAP4	No	0.188935	8.155	6.935	1.22	0.6222	1.961	2	0.7237
TGFB2	Yes	0.0045461	8.902	5.758	3.144	0.7138	4.405	6	2.342		MCCC1	No	0.82598	12.98	12.9	0.08779	0.3823	0.2297	6	0.08303
NRP2	Yes	0.00137279	6.769	3.657	3.112	0.4856	6.408	5	2.862		MFGE8	No	0.500551	6.032	5.082	0.9496	1.325	0.7166	6	0.3006
TMED4	Yes	0.00544491	7.625	4.518	3.107	0.6642	4.678	5	2.264		MICA	No	0.0569746	6.226	3.281	2.945	1.195	2.464	5	1.244
KIRREL1	Yes	0.0199934	7.601	4.495	3.105	0.9881	3.143	6	1.699		MICB	No	0.0898812	7.51	3.697	3.813	1.227	3.106	2	1.046
YWHAQ	Yes	0.00479705	6.948	3.863	3.085	0.7083	4.355	6	2.319		MIF	No	0.136917	7.254	5.693	1.561	0.6457	2.417	2	0.8635
ADAM10	Yes	0.00292621	9.996	6.928	3.068	0.6359	4.825	6	2.534		MME	No	0.0758765	8.206	4.457	3.749	1.096	3.42	2	1.12
CD47	Yes	0.00667778	8.685	5.637	3.048	0.6844	4.454	5	2.175		MRC2	No	0.109088	7.361	5.19	2.171	1.154	1.88	6	0.9622
ANXA1	Yes	0.0102734	10.19	7.15	3.038	0.8245	3.685	6	1.988		MYH9	No	0.0962585	13.17	11.95	1.216	0.6169	1.971	6	1.017
ADAM17	Yes	0.0355587	7.013	3.979	3.034	1.062	2.856	5	1.449		MYL12A	No	0.226167	8.458	7.46	0.9982	0.7402	1.349	6	0.6456
CLCC1	Yes	0.00685079	8.237	5.234	3.004	0.7446	4.034	6	2.164		NAP1L1	No	0.129246	4.496	2.711	1.785	0.3675	4.858	1	0.8886
SSR4	Yes	0.00958393	7.591	4.61	2.982	0.7316	4.075	5	2.018		NONO	No	0.145688	9.91	8.771	1.138	0.6811	1.671	6	0.8366
PTPRK	Yes	0.0231607	7.555	4.579	2.976	0.9828	3.028	6	1.635		NPM1	No	0.166767	11.2	10.24	0.9649	0.6134	1.573	6	0.7779
PLXNB2	Yes	0.00735443	8.946	5.986	2.959	0.6802	4.351	5	2.133		OCIAD2	No	0.0838186	6.022	4.825	1.197	0.3702	3.233	2	1.077
CLIC1	Yes	0.0368464	4.607	1.652	2.955	0.1712	17.26	1	1.434		OSTC	No	0.0631114	8.88	3.959	4.921	0.4894	10.05	1	1.2
NOMO2	Yes	0.0254266	6.017	3.064	2.953	0.118	25.02	1	1.595		P3H2	No	0.888533	6.788	6.409	0.3792	2.391	0.1586	2	0.05133
TOR1B	Yes	0.0269602	6.671	3.718	2.952	0.4948	5.966	2	1.569		P3H3	No	0.284666	5.387	4.012	1.375	1.148	1.198	5	0.5457
SRPRB	Yes	0.0345951	7.761	4.81	2.951	0.5636	5.236	2	1.461		PA2G4	No	0.210045	5.433	4.191	1.242	0.6818	1.822	2	0.6777
ITGA2	Yes	0.0116107	7.126	4.192	2.934	0.5299	5.537	3	1.935		PAICS	No	0.119005	8.958	7.314	1.644	0.6243	2.633	2	0.9244
COL11A1	Yes	0.0361334	10.98	8.06	2.924	1.088	2.688	6	1.442		PALLD	No	0.0586762	5.603	4.313	1.29	0.3272	3.944	2	1.232
THY1	Yes	0.000180544	7.987	5.065	2.921	0.3574	8.174	6	3.743		PARK7	No	0.26443	8.468	7.517	0.9508	0.6192	1.536	2	0.5777
ERAP2	Yes	0.0306228	6.689	3.772	2.918	0.5227	5.582	2	1.514		PARP1	No	0.104433	5.302	3.727	1.575	0.5533	2.847	2	0.9812
IGF1R	Yes	0.0286085	5.901	2.984	2.917	0.1312	22.24	1	1.544		PC	No	0.447667	14.34	14.3	0.03906	0.04809	0.8123	6	0.349
HACD3	Yes	0.000212021	8.088	5.175	2.912	0.3668	7.941	6	3.674		PEBP1	No	0.113758	7.341	5.964	1.377	0.7443	1.85	6	0.944
CLPTM1	Yes	0.0374969	8.121	5.212	2.909	1.035	2.811	5	1.426		PFKP	No	0.0780714	8.371	6.334	2.037	0.9599	2.122	6	1.108
TMEM47	Yes	0.0105875	6.698	3.795	2.903	0.3011	9.641	2	1.975		PGAM1	No	0.109894	6.976	5.211	1.765	0.9412	1.875	6	0.959
TSPAN14	Yes	0.00158735	8.142	5.274	2.868	0.5263	5.45	6	2.799		PGK1	No	0.050712	9.42	7.578	1.842	0.7559	2.437	6	1.295
NID1	Yes	0.00614172	5.23	2.374	2.856	0.4117	6.938	3	2.212		PHB2	No	0.547006	8.102	7.497	0.6054	0.8425	0.7186	2	0.262
DSC3	Yes	0.0245938	8.765	5.915	2.851	0.9562	2.981	6	1.609		PHGDH	No	0.18872	6.893	5.266	1.627	0.8292	1.962	2	0.7242
NCSTN	Yes	0.00166188	5.683	2.854	2.829	0.3755	7.534	4	2.779		PIGS	No	0.0573722	5.766	1.827	3.939	0.356	11.07	1	1.241
DAG1	Yes	0.00514108	7.049	4.223	2.826	0.6584	4.291	6	2.289		PLAU	No	0.236192	7.589	4.913	2.675	1.598	1.674	2	0.6267
EPHA5	Yes	0.00522484	7.937	5.119	2.818	0.6589	4.277	6	2.282		PLEC	No	0.896345	8.428	8.132	0.2967	2.183	0.1359	6	0.04752
MESD	Yes	0.00386559	8.365	5.559	2.806	0.6159	4.556	6	2.413		PLG	No	0.0559816	8.051	4.269	3.782	0.9346	4.047	2	1.252
CD99L2	Yes	0.000386122	5.732	2.927	2.805	0.1575	17.81	3	3.413		PODXL	No	0.0619348	8.423	4.521	3.903	1.629	2.396	5	1.208
ATP1A1	Yes	0.00689965	8.695	5.981	2.713	0.6736	4.028	6	2.161		POGLUT3	No	0.106038	5.71	1.46	4.25	0.7146	5.948	1	0.9745
UGDH	Yes	0.0310629	6.36	3.649	2.711	0.912	2.973	5	1.508		PPP1CA	No	0.963215	5.872	5.964	-0.09134	1.861	0.04907	4	0.01628
SLC39A14	Yes	0.00415397	4.229	1.527	2.702	0.3399	7.948	3	2.382		PPP2R1A	No	0.231971	8.608	7.032	1.577	0.9296	1.696	2	0.6346
FSCN1	Yes	0.00432269	6.03	3.33	2.7	0.1781	15.16	2	2.364		PRDX2	No	0.707894	8.072	7.441	0.6304	1.604	0.393	6	0.15
ERLEC1	Yes	0.0353626	6.122	3.423	2.699	0.5214	5.176	2	1.451		PRPF38B	No	0.15584	7.236	7.004	0.2322	0.1431	1.622	6	0.8073
PPIB	Yes	0.000122044	11.68	9.023	2.655	0.3029	8.767	6	3.913		PRSS1	No	0.939901	9.311	9.35	-0.03902	0.4964	0.07861	6	0.02692
HACD2	Yes	0.0435606	7.143	4.5	2.644	1.037	2.549	6	1.361		PSMC1	No	0.076936	5.888	4.354	1.534	0.4521	3.394	2	1.114
PTPRG	Yes	0.0124937	6.553	3.93	2.624	0.296	8.862	2	1.903		PSMC2	No	0.13689	5.552	4.036	1.516	0.627	2.417	2	0.8636
SLC38A2	Yes	0.0229196	8.739	6.117	2.622	0.404	6.491	2	1.64		PSME3	No	0.233317	5.515	3.907	1.607	0.617	2.605	1	0.6321
CEMIP2	Yes	0.00373788	8.538	5.92	2.618	0.5706	4.588	6	2.427		PTGFRN	No	0.212819	6.855	4.257	2.598	1.864	1.394	6	0.672
PLD3	Yes	0.0412082	6.979	4.376	2.603	1.005	2.59	6	1.385		RAB11B	No	0.113751	7.828	6.356	1.472	0.544	2.706	2	0.944
CDH6	Yes	0.0157202	4.976	2.374	2.602	0.5244	4.962	3	1.804		RAB13	No	0.194132	5.797	4.368	1.429	0.7426	1.925	2	0.7119
LGALS1	Yes	0.000219734	10.9	8.303	2.6	0.3295	7.89	6	3.658		RAB1A	No	0.281306	9.8	8.192	1.608	1.1	1.462	2	0.5508
HK1	Yes	0.0132983	6.802	4.202	2.599	0.749	3.47	6	1.876		RAB3B	No	0.109145	5.8	3.971	1.829	0.6594	2.773	2	0.962
CNTNAP1	Yes	0.0375001	8.745	6.169	2.576	0.9682	2.66	6	1.426		RAB7A	No	0.227959	8.362	6.642	1.72	1.001	1.718	2	0.6421
STT3B	Yes	0.0132113	8.386	5.818	2.568	0.7388	3.476	6	1.879		RBM39	No	0.608625	6.88	7.087	-0.2068	0.3439	0.6015	2	0.2157
NPTN	Yes	0.0232661	7.26	4.704	2.556	0.3968	6.441	2	1.633		RECK	No	0.20314	7.292	5.587	1.705	0.9141	1.865	2	0.6922
ANXA2	Yes	0.01485	12.89	10.39	2.503	0.7405	3.38	6	1.828		RNH1	No	0.563074	3.982	3.681	0.301	0.3675	0.8192	1	0.2494
YWHAG	Yes	0.03557	6.781	4.298	2.482	0.9193	2.7	6	1.449		RPL13	No	0.256921	9.725	8.738	0.987	0.7879	1.253	6	0.5902
TUBB4B	Yes	0.0339001	9.343	6.878	2.464	0.9006	2.736	6	1.47		RPL13A	No	0.409841	10.78	10.28	0.4948	0.5586	0.8858	6	0.3874
EFNB1	Yes	0.0320169	7.294	4.833	2.461	0.4512	5.454	2	1.495		RPL15	No	0.0994041	10.14	9.867	0.2727	0.14	1.947	6	1.003
HNRNPUL2	Yes	0.0434353	5.477	3.036	2.441	0.526	4.64	2	1.362		RPL18	No	0.44975	9.838	9.314	0.5239	0.6481	0.8083	6	0.347
TBCB	Yes	0.0084508	5.982	3.541	2.441	0.2258	10.81	2	2.073		RPL19	No	0.768124	8.208	7.705	0.5028	1.63	0.3085	6	0.1146
HNRNPDL	Yes	0.0413391	9.876	7.437	2.439	0.5119	4.765	2	1.384		RPL22	No	0.164308	7.115	6.113	1.002	0.6326	1.584	6	0.7843
THBS1	Yes	0.017369	10.18	7.77	2.411	0.7409	3.254	6	1.76		RPL23A	No	0.369958	9.021	8.192	0.8283	0.8548	0.969	6	0.4318
SLC1A5	Yes	0.0373142	7.275	4.892	2.383	0.8945	2.664	6	1.428		RPL27	No	0.0635627	8.685	7.121	1.564	0.6888	2.271	6	1.197
FKBP9	Yes	0.0336778	8.788	6.439	2.349	0.8093	2.903	5	1.473		RPL27A	No	0.373706	9.132	8.679	0.4531	0.4715	0.9609	6	0.4275
GNB1	Yes	0.0231536	8.018	5.682	2.335	0.7712	3.028	6	1.635		RPL29	No	0.565439	6.565	6.076	0.4887	0.8037	0.6081	6	0.2476
SLC2A1	Yes	0.000610785	5.324	3.004	2.32	0.3036	7.641	5	3.214		RPL31	No	0.702023	7.083	6.169	0.914	2.277	0.4014	6	0.1536
											RPL32	No	0.218042	8.583	8.028	0.5554	0.4037	1.376	6	0.6615
											RPL35	No	0.0597731	9.013	7.912	1.101	0.4754	2.316	6	1.223
IMPDH	Yes	0.0469319	8.071	5.753	2.318	0.9296	2.494	6	1.329		RPL35A	No	0.140044	9.699	8.298	1.401	0.8242	1.7	6	0.8537
ROBO1	Yes	0.021004	5.077	2.77	2.307	0.5174	4.459	3	1.678		RPL36A	No	0.294877	5.903	4.673	1.23	1.052	1.17	5	0.5304
CYB5B	Yes	0.0418741	5.205	2.9	2.305	0.4871	4.732	2	1.378		RPL37	No	0.334969	10.07	9.606	0.4648	0.3691	1.259	2	0.475
FKBP7	Yes	0.017078	5.405	3.104	2.301	0.06175	37.27	1	1.768		RPL4	No	0.0526079	10.83	10	0.8241	0.342	2.41	6	1.279
GALNT2	Yes	0.00729954	9.837	7.566	2.271	0.1951	11.64	2	2.137		RPL6	No	0.264556	11.85	11.55	0.306	0.2487	1.231	6	0.5775
TMEM33	Yes	0.0494739	6.409	4.18	2.23	0.5152	4.327	2	1.306		RPL8	No	0.20037	7.104	5.786	1.318	0.9164	1.438	6	0.6982
SFXN1	Yes	0.0434076	4.999	2.77	2.229	0.1522	14.64	1	1.362		RPLP0	No	0.239795	6.864	5.877	0.9878	0.7571	1.305	6	0.6202
CNN2	Yes	0.00219769	8.783	6.555	2.228	0.436	5.111	6	2.658		RPS13	No	0.0557794	7.393	6.025	1.369	0.3375	4.055	2	1.254
XRCC6	Yes	0.00653029	9.869	7.648	2.221	0.5449	4.076	6	2.185		RPS15A	No	0.443168	7.858	6.957	0.9007	0.9501	0.9481	2	0.3534
HNRNPH3	Yes	0.00161822	9.015	6.811	2.204	0.406	5.43	6	2.791		RPS19	No	0.229386	7.846	6.695	1.15	0.8598	1.338	6	0.6394
ITGA7	Yes	0.00342283	7.356	5.154	2.202	0.1292	17.05	2	2.466		RPS24	No	0.136916	4.625	2.514	2.111	0.8734	2.417	2	0.8635
SEC22B	Yes	0.0474652	6.996	4.795	2.201	0.8855	2.485	6	1.324		RPS25	No	0.227663	9.166	7.811	1.355	1.008	1.344	6	0.6427
RHOC	Yes	0.0109347	5.661	3.461	2.2	0.232	9.484	2	1.961		RPS26	No	0.429001	5.293	4.754	0.5383	0.5473	0.9836	2	0.3675
MT-CO2	Yes	0.0398458	7.548	5.374	2.174	0.8313	2.615	6	1.4		RPS4X	No	0.0881531	9.947	8.455	1.492	0.7337	2.034	6	1.055
FKBP14	Yes	0.0143551	7.451	5.288	2.163	0.5884	3.676	5	1.843		RPSA	No	0.145428	8.207	7.321	0.8861	0.5297	1.673	6	0.8374
MCM3	Yes	0.0492716	5.643	3.512	2.131	0.4913	4.337	2	1.307		RRAS2	No	0.114503	7.151	5.412	1.739	0.6453	2.695	2	0.9412
ANXA6	Yes	0.0400879	6.81	4.683	2.127	0.8146	2.611	6	1.397		RRBP1	No	0.434322	7.333	6.796	0.5366	0.6406	0.8376	6	0.3622
VDAC3	Yes	0.0430195	6.974	4.873	2.101	0.8214	2.558	6	1.366		RRM1	No	0.999175	4.312	4.315	-0.002846	2.44	0.001167	2	0.0003584
PGRMC2	Yes	0.00863165	7.494	5.419	2.075	0.1941	10.69	2	2.064		RUVBL1	No	0.0876436	7.512	5.163	2.349	0.7454	3.152	2	1.057
CCT8	Yes	0.0205255	8.43	6.361	2.068	0.6624	3.122	6	1.688		S100A11	No	0.666076	7.129	6.312	0.8168	1.801	0.4536	6	0.1765
SLC25A6	Yes	0.00185905	7.448	5.384	2.064	0.3906	5.283	6	2.731		SAR1A	No	0.0978404	7.958	5.611	2.347	0.7937	2.957	2	1.009
SLC3A2	Yes	0.0414254	8.728	6.665	2.063	0.7978	2.586	6	1.383		SCAMP4	No	0.768577	7.148	6.897	0.2509	0.8076	0.3107	5	0.1143
RAN	Yes	0.000107052	11	8.933	2.062	0.2298	8.973	6	3.97		SDF4	No	0.146745	5.398	2.768	2.63	0.6173	4.261	1	0.8334
PRDX1	Yes	0.0158465	11.92	9.867	2.051	0.6163	3.328	6	1.8		SEC11A	No	0.0873844	6.861	5.3	1.56	0.4943	3.157	2	1.059
HM13	Yes	0.0339461	4.516	2.469	2.046	0.6461	3.167	4	1.469		SEL1L	No	0.0631993	4.99	1.652	3.337	0.3324	10.04	1	1.199
SEC61B	Yes	0.0350083	7.921	5.884	2.037	0.751	2.712	6	1.456		SERBP1	No	0.14167	6.937	5.536	1.401	0.592	2.366	2	0.8487
ALDOA	Yes	0.0227108	10.94	8.919	2.02	0.6638	3.043	6	1.644		SERPINB4	No	0.494525	7.454	10.17	-2.719	3.282	0.8285	2	0.3058
RPS3A	Yes	0.00176896	10.26	8.262	1.997	0.3742	5.335	6	2.752		SERPINC1	No	0.497179	4.075	3.008	1.067	1.297	0.8227	2	0.3035
OSMR	Yes	0.0453238	5.682	3.693	1.989	0.7896	2.519	6	1.344		SFPQ	No	0.396417	8.38	6.947	1.433	1.569	0.9131	6	0.4018
PEDS1-UBE2V1	Yes	0.00771602	6.832	4.857	1.975	0.1745	11.32	2	2.113		SHMT2	No	0.316298	7.952	6.748	1.203	0.9082	1.325	2	0.4999
ANXA11	Yes	0.0143127	4.798	2.828	1.971	0.5357	3.679	5	1.844		SLC16A1	No	0.15396	8.211	3.978	4.233	2.411	1.756	4	0.8126
PHB1	Yes	0.00410508	7.315	5.364	1.95	0.4334	4.5	6	2.387		SLC25A11	No	0.222276	3.86	2.714	1.147	0.6554	1.75	2	0.6531
LRRC59	Yes	0.00374752	8.483	6.553	1.931	0.421	4.586	6	2.426		SLC25A3	No	0.0608336	10.81	8.258	2.549	0.6592	3.867	2	1.216
PKM	Yes	0.0159239	11.65	9.718	1.929	0.5804	3.324	6	1.798		SLC2A3	No	0.0509614	6.944	3.503	3.441	0.8079	4.259	2	1.293
UCHL1	Yes	0.0492037	9.096	7.179	1.917	0.7799	2.459	6	1.308		SLC39A6	No	0.358985	8.509	5.443	3.066	2.596	1.181	2	0.4449
WDR1	Yes	0.0300521	7.938	6.023	1.915	0.6773	2.828	6	1.522		SLC43A3	No	0.14724	7.434	5.245	2.189	0.5155	4.246	1	0.832
COTL1	Yes	0.0128026	8.149	6.237	1.913	0.5463	3.502	6	1.893		SND1	No	0.0784718	6.66	4.446	2.213	0.6595	3.356	2	1.105
GAPDH	Yes	0.0263863	11.43	9.521	1.909	0.652	2.927	6	1.579		SNRNP70	No	0.807928	9.329	9.034	0.2953	1.162	0.2541	6	0.09263
TAGLN2	Yes	0.0158359	9.393	7.487	1.906	0.5725	3.329	6	1.8		SNRPA	No	0.112351	6.501	4.672	1.829	0.6708	2.726	2	0.9494
RPS10	Yes	0.00802051	7.491	5.59	1.901	0.4879	3.896	6	2.096		SORT1	No	0.0754641	7.728	3.75	3.979	1.16	3.431	2	1.122
RAC1	Yes	0.0186315	5.576	3.679	1.897	0.593	3.199	6	1.73		SPARC	No	0.144782	6.042	2.033	4.009	0.9278	4.321	1	0.8393
PDLIM5	Yes	0.0278994	6.885	5.005	1.881	0.3209	5.861	2	1.554		SPTBN1	No	0.0703727	4.241	3.413	0.8282	0.3769	2.197	6	1.153
PSMA6	Yes	0.0351407	3.527	1.652	1.874	0.1036	18.1	1	1.454		SREK1IP1	No	0.939237	7.718	7.865	-0.1469	1.848	0.07948	6	0.02723
MYL6	Yes	0.00806234	9.08	7.21	1.87	0.4804	3.892	6	2.094		SRRM1	No	0.632292	8.849	9.306	-0.4572	0.9074	0.5039	6	0.1991
NDUFA4	Yes	0.0475792	7.565	5.714	1.852	0.7455	2.484	6	1.323		SRRM2	No	0.626275	9.542	9.171	0.371	0.7231	0.513	6	0.2032
DPYSL3	Yes	0.0357745	8.511	6.66	1.851	0.3599	5.144	2	1.446		SRSF3	No	0.158405	7.942	7.485	0.4573	0.2075	2.204	2	0.8002
STIP1	Yes	0.0116797	7.814	5.983	1.831	0.5119	3.577	6	1.933		SRSF4	No	0.79652	7.64	7.593	0.04666	0.1587	0.2939	2	0.0988
HNRNPK	Yes	0.00647954	10.84	9.016	1.824	0.4467	4.083	6	2.188		SRSF7	No	0.241293	6.442	5.824	0.6176	0.375	1.647	2	0.6175
HNRNPL	Yes	0.00101725	9.572	7.775	1.797	0.3025	5.939	6	2.993		SRSF9	No	0.227573	6.366	4.302	2.064	1.2	1.72	2	0.6429
CS	Yes	0.0362197	5.605	3.818	1.787	0.3496	5.111	2	1.441		SSRP1	No	0.117234	6.563	4.14	2.423	0.9117	2.657	2	0.9309
EEF1G	Yes	0.0189959	8.239	6.452	1.787	0.5615	3.183	6	1.721		STRAP	No	0.242141	7.244	5.739	1.505	0.9159	1.643	2	0.6159
TRIM28	Yes	0.00715705	8.323	6.544	1.779	0.4452	3.995	6	2.145		SUB1	No	0.733123	8.548	8.719	-0.1712	0.4793	0.3573	6	0.1348
LDHA	Yes	0.0219344	10.42	8.648	1.773	0.5774	3.07	6	1.659		SUPT16H	No	0.128757	7.812	6.298	1.514	0.8599	1.761	6	0.8902
RTCB	Yes	0.0456434	5.344	3.572	1.772	0.3921	4.519	2	1.341		TAF15	No	0.0739941	8.272	6.073	2.199	0.6338	3.469	2	1.131
PCBP2	Yes	0.00953436	9.088	7.318	1.77	0.4722	3.748	6	2.021		TALDO1	No	0.261823	2.846	3.36	-0.5132	0.2238	2.293	1	0.582
ACTN4	Yes	0.0198484	10.67	8.901	1.767	0.5613	3.149	6	1.702		TECR	No	0.33459	6.148	4.613	1.535	1.218	1.261	2	0.4755
PFN1	Yes	0.0120599	11.84	10.08	1.764	0.4969	3.551	6	1.919		TENM3	No	0.634232	6.428	6.025	0.4027	0.7246	0.5558	2	0.1978
EEF1A1	Yes	0.0134348	12.59	10.83	1.761	0.5086	3.462	6	1.872		TES	No	0.486411	7.139	6.309	0.8304	0.981	0.8465	2	0.313
ADGRL2	Yes	0.0369607	4.342	2.582	1.76	0.348	5.056	2	1.432		TKT	No	0.213298	7.897	6.151	1.746	0.9691	1.802	2	0.671
SLC25A5	Yes	0.00203305	10.26	8.504	1.757	0.3384	5.191	6	2.692		TLN1	No	0.92632	5.807	5.668	0.1393	1.333	0.1045	2	0.03324
RPL10A	Yes	0.0108521	8.6	6.85	1.75	0.1838	9.521	2	1.964		TM9SF3	No	0.103117	7.606	5.224	2.382	1.24	1.921	6	0.9867
TAGLN	Yes	0.00715251	10.5	8.755	1.749	0.4376	3.996	6	2.146		TMED2	No	0.395049	6.996	4.424	2.572	2.702	0.9519	4	0.4033
CSRP1	Yes	0.00741873	6.601	4.853	1.748	0.4411	3.964	6	2.13		TMED3	No	0.11598	7.523	5.203	2.32	0.4274	5.428	1	0.9356
EWSR1	Yes	0.0211642	8.826	7.083	1.743	0.2576	6.764	2	1.674		TMEM30A	No	0.12238	8.531	4.198	4.334	1.674	2.589	2	0.9123
HSP90AB1	Yes	0.0400303	10.81	9.082	1.728	0.6618	2.612	6	1.398		TMTC3	No	0.135789	7	3.358	3.642	1.499	2.429	2	0.8671
HNRNPA1	Yes	0.00209252	10.06	8.34	1.719	0.333	5.161	6	2.679		TOP2A	No	0.425912	6.621	6.175	0.4463	0.5226	0.8539	6	0.3707
HNRNPAB	Yes	0.00619284	8.803	7.084	1.719	0.4168	4.123	6	2.208		TOR1AIP2	No	0.0611032	7.292	4.374	2.918	0.2809	10.39	1	1.214
ERGIC3	Yes	0.029788	5.046	3.342	1.704	0.3009	5.664	2	1.526		TPI1	No	0.0735883	10.01	8.742	1.268	0.5856	2.165	6	1.133
RPS2	Yes	0.011389	10.5	8.803	1.7	0.4723	3.598	6	1.944		TPM3	No	0.66524	7.214	6.894	0.3199	0.6367	0.5024	2	0.177
RPL17-C18orf32	Yes	0.0424684	10.37	8.674	1.695	0.6601	2.568	6	1.372		TPM4	No	0.389048	8.78	8.131	0.6493	0.5949	1.091	2	0.41
RPS5	Yes	0.0369176	6.735	5.04	1.695	0.6344	2.672	6	1.433		TRA2B	No	0.178139	6.535	5.769	0.7651	0.375	2.04	2	0.7492
HSPA8	Yes	0.0457832	11.9	10.21	1.687	0.6717	2.512	6	1.339		TUBA1B	No	0.0922727	11.64	9.098	2.541	0.8305	3.06	2	1.035
MSN	Yes	0.00482758	9.417	7.746	1.671	0.3843	4.349	6	2.316		TUBA1C	No	0.178013	11.82	8.239	3.584	1.756	2.041	2	0.7495
KHSRP	Yes	0.00258014	7.944	6.285	1.66	0.3353	4.949	6	2.588		TUBA4A	No	0.111534	7.802	4.827	2.975	0.5267	5.649	1	0.9526
CFL1	Yes	0.00840138	11.15	9.491	1.657	0.4297	3.856	6	2.076		TUBB6	No	0.176521	6.134	4.672	1.462	0.8918	1.639	4	0.7532
PRKDC	Yes	0.00448716	5.686	4.032	1.654	0.3744	4.417	6	2.348		TUFM	No	0.608796	8.265	7.649	0.616	1.141	0.5398	6	0.2155
RPS27A	Yes	0.0347643	10.68	9.044	1.634	0.6012	2.717	6	1.459		TXN	No	0.774502	8.238	8.801	-0.5624	1.718	0.3273	2	0.111
DDX3X	Yes	0.00355514	8.215	6.582	1.633	0.3523	4.636	6	2.449		U2AF1	No	0.17505	8.137	6.855	1.282	0.6212	2.064	2	0.7568
RAP1B	Yes	0.0338659	8.07	6.444	1.627	0.5943	2.737	6	1.47		U2AF2	No	0.0707072	6.031	5.224	0.8069	0.3678	2.194	6	1.151
SYNCRIP	Yes	0.00974009	9.482	7.863	1.619	0.434	3.73	6	2.011		UBA1	No	0.200455	7.609	5.782	1.827	1.27	1.438	6	0.698
RPL37A	Yes	0.00352401	6.511	4.892	1.618	0.09633	16.8	2	2.453		ULBP3	No	0.13448	8.487	5.611	2.876	1.177	2.444	2	0.8713
DDX5	Yes	0.0351755	9.525	7.913	1.611	0.5949	2.709	6	1.454		VCL	No	0.246724	8.548	7.13	1.418	1.105	1.283	6	0.6078
KRT7	Yes	0.0151089	8.467	6.866	1.6	0.4754	3.366	6	1.821		VCP	No	0.171168	8.702	6.833	1.869	1.202	1.554	6	0.7666
RPS18	Yes	0.0167694	8.592	7.005	1.587	0.4836	3.283	6	1.775		VDAC1	No	0.227134	8.779	7.24	1.538	1.144	1.345	6	0.6437
TCP1	Yes	0.0358506	7.676	6.114	1.563	0.58	2.694	6	1.446		VDAC2	No	0.134108	9.669	8.157	1.512	0.8735	1.731	6	0.8725
RPL14	Yes	0.0037401	8.666	7.108	1.558	0.3396	4.588	6	2.427		VKORC1	No	0.0885702	9.271	4.644	4.628	1.477	3.133	2	1.053
CLTC	Yes	0.0424443	9.502	7.946	1.556	0.6058	2.568	6	1.372		VLDLR	No	0.0504353	5.645	2.45	3.195	0.746	4.283	2	1.297
RPS16	Yes	0.033472	10.52	8.964	1.553	0.5656	2.746	6	1.475		VTN	No	0.13527	5.733	3.166	2.568	1.055	2.435	2	0.8688
RPS11	Yes	0.0302472	10.69	9.142	1.543	0.5467	2.823	6	1.519		XRCC5	No	0.072232	7.579	6.479	1.101	0.5054	2.178	6	1.141
ACLY	Yes	0.0256457	8.626	7.089	1.537	0.5211	2.949	6	1.591		YARS1	No	0.371214	4.504	3.246	1.259	1.101	1.144	2	0.4304
MATR3	Yes	0.0138648	7.077	5.539	1.537	0.4474	3.436	6	1.858		YWHAB	No	0.375451	9.378	7.874	1.504	1.33	1.131	2	0.4254
RTN4	Yes	0.0270685	8.223	6.691	1.533	0.5271	2.907	6	1.568		YWHAE	No	0.274483	7.352	5.317	2.035	1.692	1.202	6	0.5615
RPL5	Yes	0.015984	8.546	7.014	1.532	0.4614	3.321	6	1.796		YWHAH	No	0.271425	3.311	2.532	0.7789	0.5178	1.504	2	0.5664
RPL23	Yes	0.00420664	9.858	8.336	1.522	0.3399	4.477	6	2.376		YWHAZ	No	0.220014	9.097	7.898	1.199	0.8758	1.369	6	0.6576
HNRNPU	Yes	0.00177998	10.47	8.946	1.52	0.2852	5.329	6	2.75		ZCCHC17	No	0.968583	7.703	7.732	-0.02868	0.6985	0.04106	6	0.01386
ATP2A2	Yes	0.0397829	7.259	5.741	1.518	0.5803	2.616	6	1.4		ZYX	No	0.0892291	8.559	6.857	1.702	0.5457	3.119	2	1.049
PSMD2	Yes	0.0250676	5.232	3.713	1.518	0.4804	3.161	5	1.601
RPL10	Yes	0.0133341	7.722	6.208	1.514	0.1766	8.573	2	1.875
SNRPD2	Yes	0.00106469	6.573	5.06	1.513	0.0494	30.62	2	2.973
RPS8	Yes	0.00437993	9.683	8.173	1.51	0.3401	4.439	6	2.359
RPL26	Yes	0.019668	7.908	6.407	1.501	0.4756	3.156	6	1.706
RPS27L	Yes	0.0129887	6.42	4.933	1.487	0.1712	8.689	2	1.886
RPS14	Yes	0.0483223	6.241	4.765	1.476	0.5972	2.472	6	1.316
IGF2R	Yes	0.00726233	6.52	5.067	1.453	0.1245	11.67	2	2.139
RACK1	Yes	0.00701212	9.107	7.662	1.445	0.36	4.013	6	2.154
H2AZ1	Yes	0.0161819	8.862	7.422	1.44	0.435	3.311	6	1.791
RPS12	Yes	0.0428889	7.659	6.223	1.436	0.3074	4.672	2	1.368
TUBB2A	Yes	0.019241	4.499	3.064	1.435	0.0434	33.08	1	1.716
PTBP1	Yes	0.0186811	5.723	4.319	1.404	0.4391	3.197	6	1.729
CCT7	Yes	0.0250991	8.283	6.88	1.403	0.473	2.966	6	1.6
RPL24	Yes	0.00973397	8.652	7.256	1.396	0.3743	3.73	6	2.012
RPL11	Yes	0.0436007	8.948	7.557	1.391	0.5459	2.548	6	1.361
FBL	Yes	0.0428084	8.26	6.87	1.39	0.2971	4.677	2	1.368
FLNA	Yes	0.00477167	11.28	9.888	1.39	0.3188	4.36	6	2.321
COMT	Yes	0.0229082	5.327	3.941	1.386	0.2135	6.493	2	1.64
MDH2	Yes	0.0302959	7.397	6.021	1.376	0.4876	2.821	6	1.519
RPL18A	Yes	0.00336249	9.64	8.264	1.376	0.2934	4.69	6	2.473
RPL9; RPL9P7; RPL9P8; RPL9P9	Yes	0.014521	8.64	7.272	1.367	0.1666	8.208	2	1.838
PPIA	Yes	0.0114608	11.44	10.08	1.362	0.3791	3.593	6	1.941
RPS7	Yes	0.018913	10.17	8.813	1.353	0.4246	3.187	6	1.723
DHX9	Yes	0.0205676	8.557	7.208	1.349	0.4324	3.121	6	1.687
PABPC1	Yes	0.00800377	9.373	8.032	1.342	0.3442	3.898	6	2.097
CAV1	Yes	0.0366541	7.212	5.872	1.34	0.5005	2.678	6	1.436
RPL3	Yes	0.00787465	11	9.668	1.336	0.3416	3.912	6	2.104
RPS3	Yes	0.0163889	10.56	9.224	1.335	0.4043	3.301	6	1.785
HNRNPM	Yes	0.0385145	8.281	6.954	1.327	0.5025	2.641	6	1.414
RPS6	Yes	0.00845317	10.16	8.842	1.319	0.3424	3.851	6	2.073
HNRNPR	Yes	0.0122859	6.291	4.976	1.315	0.3719	3.535	6	1.911
KPNA2	Yes	0.0135039	7.541	6.232	1.309	0.1537	8.518	2	1.87
RPL7A	Yes	0.00490977	9.704	8.395	1.309	0.3021	4.334	6	2.309
VIM	Yes	0.0481257	12.35	11.05	1.302	0.5259	2.475	6	1.318
RALY	Yes	0.0227478	4.812	3.51	1.301	0.04652	27.97	1	1.643
HNRNPC	Yes	0.0117057	9.461	8.162	1.299	0.3633	3.576	6	1.932
CCT6A	Yes	0.00680506	7.959	6.663	1.297	0.321	4.04	6	2.167
H4C1; H4C11; H4C12; H4C13; H4C14; H4C15; H4C16; H4C2; H4C3; H4C4; H4C5; H4C6; H4C8; H4C9	Yes	0.0075008	11.41	10.14	1.275	0.3225	3.954	6	2.125
ENO1	Yes	0.0397077	11.58	10.32	1.264	0.4827	2.618	6	1.401
H2BC11	Yes	0.00477672	11.07	9.82	1.247	0.08651	14.42	2	2.321
NME1-NME2	Yes	0.0253904	8.316	7.078	1.239	0.419	2.957	6	1.595
RPL30	Yes	0.0378527	8.695	7.471	1.224	0.2453	4.993	2	1.422
IQGAP1	Yes	0.02077	7.536	6.336	1.2	0.3855	3.113	6	1.683
RPS9	Yes	0.00485408	11.22	10.05	1.169	0.2691	4.344	6	2.314
HNRNPA0	Yes	0.00604304	7.645	6.49	1.155	0.2787	4.145	6	2.219
PRDX3	Yes	0.0471011	9.005	7.873	1.132	0.2548	4.443	2	1.327
DAD1	Yes	0.024648	5.098	3.968	1.13	0.1808	6.251	2	1.608
H2BC15	Yes	0.00189596	12.25	11.13	1.125	0.04905	22.93	2	2.722
FLNB	Yes	0.0225433	6.101	4.979	1.122	0.368	3.049	6	1.647
RPL12	Yes	0.0466085	8.846	7.743	1.104	0.4417	2.499	6	1.332
RPL7	Yes	0.00482275	10.52	9.415	1.104	0.2537	4.35	6	2.317
RBMX	Yes	0.00512777	7.485	6.385	1.1	0.07907	13.91	2	2.29
HSPD1	Yes	0.04624	10.75	9.707	1.048	0.4184	2.505	6	1.335
H2AC11; H2AC13; H2AC15; H2AC16; H2AC17	Yes	0.0105234	11.09	10.05	1.039	0.1074	9.671	2	1.978
NCL	Yes	0.0382624	11.74	10.71	1.034	0.3908	2.645	6	1.417
RPL28	Yes	0.00529125	9.736	8.744	0.9923	0.2327	4.265	6	2.276
CAPN2	Yes	0.0472016	4.931	3.984	0.9468	0.07033	13.46	1	1.326
TOP1	Yes	0.0374619	5.479	4.557	0.9217	0.1836	5.02	2	1.426
RPL34	Yes	0.00907849	10.8	9.905	0.8915	0.2353	3.79	6	2.042
RPL21	Yes	0.0149451	9.899	9.074	0.8247	0.2443	3.375	6	1.826
RPL36	Yes	0.00916289	9.532	8.763	0.7693	0.2034	3.782	6	2.038
SRSF11	Yes	0.028721	9.416	9.184	0.2319	0.04017	5.773	2	1.542

## Sheet: Table S3. HEPcompeted
	Below threshold?	P value	Mean of WT	Mean of WT + HEP	Difference	SE of difference	t ratio	df	-log10(P value)			Below threshold?	P value	Mean of 190_WT1	Mean of 190_5H1	Difference	SE of difference	t ratio	df	-log10(P value)
CCDC80	Yes	0.0267735	9.776	8.247	1.529	0.5244	2.916	6	1.572		LGALS7; LGALS7B	No	0.430466	7.496	4.006	3.49	2.8	1.246	1	0.3661
TSPAN4	Yes	0.0494593	7.791	6.418	1.373	0.3171	4.328	2	1.306		ALDH8A1	No	0.3674	7.869	5.456	2.414	2.089	1.155	2	0.4349
KRT78	Yes	0.0336214	8.244	7.008	1.236	0.2326	5.315	2	1.473		FLG2	No	0.136342	7.083	4.917	2.166	0.8938	2.423	2	0.8654
PRSS23	Yes	0.0165368	10.6	9.401	1.199	0.364	3.294	6	1.782		CCN1	No	0.0766895	13.1	11.49	1.612	0.7551	2.135	6	1.115
NPTN	Yes	0.0201705	9.578	8.389	1.188	0.1714	6.934	2	1.695		KRT6A	No	0.116076	11.38	9.778	1.603	0.8733	1.836	6	0.9353
CCN2	Yes	0.00471645	10.09	8.931	1.164	0.08023	14.51	2	2.326		DSP	No	0.106251	12.17	10.65	1.513	0.5369	2.818	2	0.9737
YARS1	Yes	0.0282726	6.962	5.8	1.162	0.1997	5.82	2	1.549		APP	No	0.495349	9.545	8.19	1.355	1.868	0.7257	6	0.3051
PLG	Yes	0.00188116	10.87	9.731	1.134	0.04926	23.02	2	2.726		FLG	No	0.106316	10.26	8.929	1.335	0.4738	2.817	2	0.9734
LGALS3BP	Yes	0.0110924	11.91	10.77	1.13	0.1201	9.416	2	1.955		KRT17	No	0.191225	9.173	7.873	1.3	0.6685	1.945	2	0.7185
ERH	Yes	0.0164007	8.126	6.996	1.13	0.1465	7.712	2	1.785		JUP	No	0.0522574	10.26	8.982	1.276	0.3037	4.201	2	1.282
ANPEP	Yes	0.0311289	6.612	5.506	1.106	0.1997	5.535	2	1.507		COL6A1	No	0.0654456	8.707	7.482	1.225	0.3297	3.714	2	1.184
GNAI3	Yes	0.0113357	11.41	10.31	1.1	0.1181	9.312	2	1.946		KRT13	No	0.267844	7.279	6.061	1.218	0.9976	1.221	6	0.5721
TUBA1C	Yes	0.00130355	14.4	13.31	1.097	0.03964	27.67	2	2.885		TXN	No	0.10438	9.321	8.134	1.186	0.4166	2.847	2	0.9814
RUVBL1	Yes	0.0231532	9.911	8.816	1.094	0.1695	6.457	2	1.635		IGFBP7	No	0.075808	10.7	9.542	1.157	0.54	2.143	6	1.12
CLTA	Yes	0.00283436	11.14	10.1	1.042	0.05558	18.74	2	2.548		MPZL1	No	0.0571124	10.46	9.322	1.143	0.4864	2.349	6	1.243
EFNB1	Yes	0.0149443	9.622	8.594	1.029	0.1272	8.088	2	1.826		ATP1B3	No	0.153994	10.54	9.438	1.103	0.6763	1.631	6	0.8125
ITGA7	Yes	0.0213143	9.639	8.626	1.013	0.1503	6.74	2	1.671		ACTA2	No	0.224637	6.138	5.053	1.085	0.6247	1.736	2	0.6485
TMEM30A	Yes	0.0269958	11.08	10.08	1.004	0.1683	5.962	2	1.569		PDCD6IP	No	0.227245	5.115	4.03	1.084	0.6298	1.722	2	0.6435
											F5	No	0.221701	10.67	9.596	1.072	0.7866	1.363	6	0.6542
											KRT14	No	0.331169	11.96	10.89	1.071	1.013	1.057	6	0.48
RAB1A	Yes	0.00312339	11.94	10.94	0.9976	0.05589	17.85	2	2.505		SLC4A7	No	0.0523659	6.751	5.681	1.07	0.255	4.196	2	1.281
MICB	Yes	0.0250439	9.999	9.005	0.9935	0.1603	6.2	2	1.601		DSG1	No	0.166089	7.548	6.491	1.057	0.4944	2.137	2	0.7797
MME	Yes	0.0287637	11.16	10.17	0.9826	0.1703	5.768	2	1.541		KRT16	No	0.441539	9.862	8.812	1.05	1.274	0.8238	6	0.355
FZD7	Yes	0.024024	10.03	9.052	0.9794	0.1546	6.335	2	1.619		CLDN11	No	0.0521215	11.81	10.78	1.031	0.2451	4.207	2	1.283
CD151	Yes	0.0437648	10.43	9.461	0.966	0.209	4.622	2	1.359		DPY19L1	No	0.100692	8.095	7.076	1.019	0.3504	2.908	2	0.997
EIF4A3	Yes	0.0161077	7.703	6.741	0.9621	0.1236	7.784	2	1.793		HMOX2	No	0.0620899	6.856	5.837	1.019	0.2665	3.824	2	1.207
MCM3	Yes	0.00268894	7.589	6.629	0.9605	0.04991	19.25	2	2.57		SPARC	No	0.0842887	8.178	7.164	1.014	0.3146	3.223	2	1.074
CAVIN1	Yes	0.018356	10.04	9.079	0.9586	0.1317	7.279	2	1.736		COL4A2	No	0.246536	9.29	8.286	1.004	0.7819	1.284	6	0.6081
KPNA2	Yes	0.0135773	9.277	8.33	0.947	0.1115	8.494	2	1.867		CAPNS1	No	0.611035	6.541	5.548	0.9938	1.853	0.5363	6	0.2139
TBCB	Yes	0.0132605	8.028	7.085	0.9428	0.1097	8.597	2	1.877		THBS1	No	0.0713264	11.96	10.97	0.9905	0.4528	2.187	6	1.147
EIF3L	Yes	0.0100755	8.94	8.003	0.9368	0.09475	9.887	2	1.997		EDIL3	No	0.447485	12.37	11.39	0.9805	1.207	0.8126	6	0.3492
ACTG1	Yes	0.0207714	14.73	13.81	0.9265	0.1357	6.83	2	1.683		KRT5	No	0.331458	12.49	11.51	0.9779	0.9257	1.056	6	0.4796
CCT4	Yes	0.0316611	8.222	7.296	0.9259	0.1688	5.486	2	1.499		CD99L2	No	0.215928	7.631	6.656	0.9748	0.7048	1.383	6	0.6657
TUBA4A	Yes	0.00123402	10.3	9.392	0.9119	0.03206	28.44	2	2.909		VKORC1	No	0.0704835	10.72	9.759	0.9658	0.271	3.565	2	1.152
PSME3	Yes	0.00317725	7.837	6.927	0.9095	0.05139	17.7	2	2.498		TMEM47	No	0.0695789	9.322	8.374	0.9477	0.264	3.59	2	1.158
SRSF9	Yes	0.00805823	8.298	7.39	0.9074	0.08195	11.07	2	2.094		OSTC	No	0.0660531	10.62	9.669	0.9464	0.2561	3.695	2	1.18
PSMC1	Yes	0.00131463	8.18	7.274	0.9054	0.03286	27.55	2	2.881		SLC16A7	No	0.0879082	10.24	9.296	0.9451	0.3004	3.146	2	1.056
ERLEC1	Yes	0.0433536	7.657	6.762	0.8951	0.1927	4.645	2	1.363		SERPINE1	No	0.51402	11.42	10.48	0.9422	1.359	0.6934	6	0.289
SLC25A3	Yes	0.0380229	12.63	11.74	0.8841	0.1775	4.981	2	1.42		SLC38A2	No	0.050431	10.92	9.978	0.9391	0.2193	4.283	2	1.297
EPRS1	Yes	0.00678062	7.613	6.73	0.8832	0.0731	12.08	2	2.169		TMED3	No	0.0617614	9.285	8.36	0.925	0.2412	3.835	2	1.209
STRAP	Yes	0.024183	9.366	8.483	0.8828	0.1398	6.313	2	1.616		TUBB	No	0.272587	12.04	11.12	0.9218	0.7632	1.208	6	0.5645
DNAJA1	Yes	0.00593579	8.945	8.066	0.8792	0.06804	12.92	2	2.227		COL5A1	No	0.34649	11.28	10.36	0.9183	0.8991	1.021	6	0.4603
FZD2	Yes	0.0364603	11.02	10.15	0.8781	0.1724	5.093	2	1.438		F3	No	0.210423	11.94	11.02	0.918	0.6547	1.402	6	0.6769
IGF1R	Yes	0.0198136	8.345	7.468	0.8772	0.1253	6.998	2	1.703		ANXA1	No	0.360784	11.64	10.73	0.9177	0.9278	0.9892	6	0.4428
ANXA7	Yes	0.0118191	8.343	7.489	0.8543	0.09371	9.117	2	1.927		YWHAE	No	0.560389	8.958	8.042	0.9157	1.486	0.6162	6	0.2515
LBR	Yes	0.0280436	7.75	6.9	0.8501	0.1454	5.845	2	1.552		SLC43A3	No	0.054087	9.806	8.891	0.9149	0.2219	4.123	2	1.267
GUSB	Yes	0.0306082	7.468	6.624	0.8433	0.151	5.584	2	1.514		TOR1AIP2	No	0.0778244	8.863	7.95	0.9128	0.2707	3.372	2	1.109
PTPRG	Yes	0.0176294	8.691	7.851	0.8405	0.1131	7.432	2	1.754		SIGMAR1	No	0.0738706	11.27	10.36	0.9117	0.2626	3.472	2	1.132
COL5A2	Yes	0.0357361	10.46	9.617	0.8384	0.3109	2.697	6	1.447		LRRC17	No	0.306964	8.402	7.492	0.9102	0.8153	1.116	6	0.5129
PPP2R1A	Yes	0.0178444	10.49	9.648	0.8381	0.1135	7.385	2	1.748		MYL6	No	0.306085	10.98	10.07	0.9102	0.8137	1.119	6	0.5142
G6PD	Yes	0.0428205	6.18	5.348	0.8322	0.178	4.676	2	1.368		CASP14	No	0.495391	6.243	5.336	0.9067	1.097	0.8266	2	0.3051
KHDRBS1	Yes	0.0177292	7.897	7.069	0.8287	0.1118	7.41	2	1.751		CYBRD1	No	0.127969	9.105	8.203	0.9024	0.3581	2.52	2	0.8929
LHFPL2	Yes	0.0297685	6.815	5.989	0.8263	0.1458	5.666	2	1.526		YBX1	No	0.064506	6.413	5.511	0.9014	0.2407	3.744	2	1.19
EIF3D	Yes	0.00036798	8.552	7.737	0.8153	0.01564	52.12	2	3.434		LMF2	No	0.113075	11.13	10.23	0.8987	0.331	2.715	2	0.9466
GLIPR1	Yes	0.00978776	8.964	8.16	0.8035	0.08008	10.03	2	2.009		CD59	No	0.18713	12.2	11.32	0.8849	0.5944	1.489	6	0.7279
EIF2S1	Yes	0.0100215	7.535	6.735	0.7996	0.08066	9.914	2	1.999		SLC7A5	No	0.613777	9.844	8.963	0.8811	1.656	0.5321	6	0.212
YWHAB	Yes	0.00613765	11.33	10.53	0.7988	0.06287	12.71	2	2.212		KRT1	No	0.117946	15.08	14.2	0.8783	0.4815	1.824	6	0.9283
SFXN1	Yes	0.0432183	6.86	6.07	0.7901	0.1698	4.653	2	1.364		CHID1	No	0.0860069	9.866	8.988	0.8779	0.2756	3.186	2	1.065
SSRP1	Yes	0.00762357	8.345	7.571	0.7744	0.068	11.39	2	2.118		HNRNPUL2	No	0.057931	7.26	6.392	0.8682	0.2186	3.972	2	1.237
PSMC2	Yes	0.0461891	7.641	6.869	0.7725	0.172	4.49	2	1.335		HNRNPF	No	0.398065	5.601	4.735	0.8663	0.8127	1.066	2	0.4
CCT5	Yes	0.0117256	9.797	9.03	0.7673	0.08383	9.154	2	1.931		SLC2A3	No	0.123145	9.316	8.452	0.8637	0.3348	2.579	2	0.9096
TPM4	Yes	0.0285069	10.51	9.755	0.7597	0.1311	5.795	2	1.545		SLC44A2	No	0.600534	9.543	8.68	0.8627	1.561	0.5526	6	0.2215
DNASE1L1	Yes	0.0150585	6.92	6.167	0.7526	0.09342	8.057	2	1.822		MCAM	No	0.353607	10.2	9.345	0.8547	0.8503	1.005	6	0.4515
GDI1	Yes	0.0278289	7.333	6.582	0.7507	0.1279	5.869	2	1.556		CHCHD3	No	0.669955	6.471	5.616	0.8546	1.908	0.4479	6	0.174
U2AF1	Yes	0.0402905	9.304	8.571	0.7326	0.1517	4.83	2	1.395		KRT10	No	0.231867	13.92	13.07	0.8535	0.6417	1.33	6	0.6348
EFNB3	Yes	0.0307262	8.894	8.166	0.7285	0.1307	5.573	2	1.512		SUN2	No	0.133805	6.178	5.326	0.8518	0.3475	2.451	2	0.8735
CYB5B	Yes	0.0052146	6.308	5.582	0.7263	0.05265	13.79	2	2.283		SIL1	No	0.0876257	8.064	7.213	0.851	0.27	3.152	2	1.057
PLXNB2	Yes	0.0401068	10.63	9.91	0.7237	0.2773	2.61	6	1.397		RPS3A	No	0.22385	11.87	11.02	0.8476	0.625	1.356	6	0.65
NEGR1	Yes	0.0426909	11.61	10.89	0.7113	0.2775	2.564	6	1.37		CD47	No	0.380654	10.48	9.63	0.8467	0.895	0.946	6	0.4195
PTPRK	Yes	0.0325467	9.119	8.419	0.7	0.253	2.767	6	1.487		MEST	No	0.0834233	9.691	8.848	0.8428	0.26	3.242	2	1.079
ERGIC3	Yes	0.0130898	6.221	5.523	0.6984	0.0807	8.654	2	1.883		COL1A1	No	0.619964	8.62	7.778	0.8426	1.612	0.5226	6	0.2076
NOTCH2	Yes	0.0266186	9.56	8.878	0.6823	0.2336	2.92	6	1.575		HBD	No	0.10961	8.491	7.65	0.8415	0.4483	1.877	6	0.9602
VDAC2	Yes	0.0256835	11.04	10.36	0.6812	0.2311	2.948	6	1.59		RPS12	No	0.244825	7.953	7.123	0.8302	0.5095	1.629	2	0.6111
DSTN	Yes	0.00689328	8.975	8.305	0.6696	0.05588	11.98	2	2.162		S100A11	No	0.689542	8.133	7.303	0.8301	1.979	0.4194	6	0.1614
GALNT2	Yes	0.00848256	11.31	10.65	0.6526	0.06049	10.79	2	2.071		EFNB2	No	0.400097	8.279	7.456	0.8233	0.9092	0.9055	6	0.3978
MIA3	Yes	0.0043848	8.765	8.12	0.6444	0.04281	15.05	2	2.358		DSC1	No	0.272506	6.827	6.009	0.8172	0.545	1.5	2	0.5646
RPS24	Yes	0.0239242	6.259	5.624	0.6354	0.1001	6.349	2	1.621		CLDN1	No	0.0851516	7.945	7.13	0.8155	0.2545	3.204	2	1.07
HNRNPA3	Yes	0.00791132	10.57	9.932	0.6351	0.05683	11.18	2	2.102		PLS3	No	0.435954	4.272	3.463	0.8088	0.8373	0.966	2	0.3606
PDLIM5	Yes	0.0146846	8.149	7.515	0.6339	0.07768	8.161	2	1.833		CCT8	No	0.242453	10.02	9.217	0.8079	0.6231	1.296	6	0.6154
PAICS	Yes	0.00567075	10.59	9.967	0.6253	0.04729	13.22	2	2.246		ATP1B1	No	0.0903159	9.498	8.693	0.8052	0.3993	2.017	6	1.044
TECR	Yes	0.023308	7.838	7.222	0.6156	0.09567	6.435	2	1.632		TUBB4B	No	0.196908	11.06	10.26	0.7963	0.5487	1.451	6	0.7057
HNRNPDL	Yes	0.0131493	11.47	10.86	0.6101	0.07066	8.634	2	1.881		ALCAM	No	0.117886	13.99	13.19	0.796	0.4363	1.824	6	0.9285
EWSR1	Yes	0.00454181	9.767	9.206	0.5606	0.03791	14.79	2	2.343		SLC39A7	No	0.189686	6.594	5.801	0.7924	0.4052	1.956	2	0.722
KRT6B	Yes	0.0131326	7.515	6.979	0.536	0.06204	8.64	2	1.882		PTGFRN	No	0.540103	8.785	7.997	0.7875	1.213	0.6494	6	0.2675
CDC37	Yes	0.00423572	9.636	9.2	0.4358	0.02845	15.32	2	2.373		CDCP1	No	0.295627	12.85	12.06	0.7865	0.6866	1.146	6	0.5293
SRSF3	Yes	0.0472429	8.945	8.522	0.4231	0.09537	4.436	2	1.326		PVR	No	0.399442	11.42	10.63	0.7845	0.8651	0.9068	6	0.3985
PARK7	Yes	0.00234803	9.218	8.885	0.3329	0.01616	20.6	2	2.629		F11R	No	0.372853	10.45	9.666	0.7826	0.8129	0.9627	6	0.4285
PCCA			14.22	14.22	0	0					PCBP2	No	0.0830735	10.47	9.69	0.7825	0.3767	2.077	6	1.081
											SPTBN1	No	0.203842	5.517	4.735	0.7816	0.5483	1.426	6	0.6907
											TAGLN2	No	0.298429	10.41	9.633	0.7795	0.6849	1.138	6	0.5252
											PODXL	No	0.56652	10.22	9.44	0.7778	1.283	0.6063	6	0.2468
											ITGB1	No	0.194221	15.51	14.74	0.7755	0.5307	1.461	6	0.7117
											MYL12A	No	0.462853	10.15	9.372	0.7754	0.9891	0.784	6	0.3346
											PRDX1	No	0.0594777	12.95	12.18	0.7745	0.3339	2.32	6	1.226
											CDH13	No	0.587263	11.06	10.29	0.7719	1.346	0.5733	6	0.2312
											CD81	No	0.725336	7.34	6.569	0.7717	2.096	0.3682	6	0.1395
											NT5E	No	0.629445	11.14	10.38	0.7695	1.514	0.5082	6	0.201
											PROCR	No	0.0800215	9.39	8.623	0.7672	0.3646	2.104	6	1.097
											WDR1	No	0.400702	9.472	8.709	0.7634	0.8442	0.9043	6	0.3972
											YWHAG	No	0.344399	8.122	7.361	0.7608	0.7414	1.026	6	0.4629
											VDAC3	No	0.281111	8.385	7.626	0.7583	0.6404	1.184	6	0.5511
											LGALS1	No	0.190001	12.5	11.74	0.7568	0.5122	1.478	6	0.7212
											GAPDH	No	0.30287	12.87	12.12	0.7553	0.6703	1.127	6	0.5187
											PTDSS1	No	0.174422	8.58	7.824	0.7553	0.3651	2.069	2	0.7584
											YWHAZ	No	0.299862	10.52	9.77	0.7524	0.6632	1.135	6	0.5231
											CD55	No	0.22516	12.01	11.26	0.7479	0.5532	1.352	6	0.6475
											VCP	No	0.583865	10.11	9.366	0.7477	1.292	0.5787	6	0.2337
											PIGS	No	0.12237	7.371	6.624	0.7473	0.2886	2.589	2	0.9123
											ITGA5	No	0.322784	13.02	12.28	0.7465	0.693	1.077	6	0.4911
											DCBLD2	No	0.394134	12.22	11.48	0.7454	0.8122	0.9178	6	0.4044
											OCLN	No	0.533016	12.45	11.7	0.7451	1.127	0.6612	6	0.2733
											TMTC3	No	0.125969	8.456	7.713	0.7431	0.2921	2.544	2	0.8997
											KRT77	No	0.0502718	7.441	6.698	0.7424	0.1731	4.29	2	1.299
											TAGLN	No	0.0643109	11.57	10.83	0.7422	0.328	2.263	6	1.192
											UGDH	No	0.51385	7.915	7.174	0.7405	1.068	0.6936	6	0.2892
											LMNA	No	0.769128	8.795	8.056	0.7395	2.408	0.3071	6	0.114
											PGRMC2	No	0.0546843	8.995	8.256	0.7385	0.1802	4.099	2	1.262
											EEF1A1	No	0.203856	14.04	13.3	0.7353	0.5158	1.426	6	0.6907
											TSPAN14	No	0.306118	9.803	9.07	0.7325	0.6549	1.119	6	0.5141
											CDH4	No	0.144724	7.84	7.108	0.7321	0.4368	1.676	6	0.8395
											SUPT16H	No	0.58917	9.212	8.481	0.7309	1.282	0.5703	6	0.2298
											TCP1	No	0.385828	9.228	8.497	0.7308	0.7815	0.9351	6	0.4136
											EPHA2	No	0.236875	13.86	13.13	0.7305	0.556	1.314	6	0.6255
											RPL35	No	0.415458	10.42	9.694	0.7293	0.834	0.8745	6	0.3815
											HSPA13	No	0.0769979	9.073	8.348	0.7253	0.2138	3.392	2	1.114
											XRCC6	No	0.380077	11.5	10.78	0.725	0.7654	0.9473	6	0.4201
											ANXA2	No	0.343174	14.51	13.78	0.7244	0.704	1.029	6	0.4645
											CXADR	No	0.515982	11.49	10.76	0.7244	1.05	0.69	6	0.2874
											ADAM9	No	0.14542	10.85	10.12	0.7241	0.4329	1.673	6	0.8374
											THY1	No	0.340023	9.643	8.92	0.7237	0.6984	1.036	6	0.4685
											FKBP7	No	0.17917	6.758	6.034	0.7236	0.356	2.032	2	0.7467
											YWHAQ	No	0.301814	8.351	7.627	0.7234	0.6405	1.129	6	0.5203
											CNN2	No	0.300678	9.912	9.191	0.7214	0.6371	1.132	6	0.5219
											CACYBP	No	0.0685816	6.799	6.078	0.7205	0.1991	3.619	2	1.164
											CD44	No	0.375168	13.94	13.22	0.719	0.7507	0.9578	6	0.4258
											ITGA3	No	0.429829	13.34	12.63	0.7154	0.8453	0.8463	6	0.3667
											UCHL1	No	0.536854	10.36	9.647	0.7148	1.092	0.6548	6	0.2701
											CFL1	No	0.331087	12.23	11.52	0.7147	0.676	1.057	6	0.4801
											SCARB1	No	0.215126	9.84	9.126	0.7141	0.5153	1.386	6	0.6673
											ITGA4	No	0.444206	10.81	10.09	0.7114	0.8689	0.8188	6	0.3524
											RPS2	No	0.135733	11.92	11.21	0.7112	0.4129	1.723	6	0.8673
											RPS8	No	0.210177	11.11	10.4	0.711	0.5068	1.403	6	0.6774
											SLC39A10	No	0.284929	10.65	9.947	0.7075	0.6027	1.174	6	0.5453
											HNRNPD	No	0.326137	10.42	9.718	0.7063	0.6607	1.069	6	0.4866
											ITGA2	No	0.463767	8.939	8.232	0.7062	0.9027	0.7823	6	0.3337
											EGFR	No	0.218757	13.68	12.98	0.706	0.5141	1.373	6	0.66
											FBN1	No	0.375618	8.16	7.454	0.7058	0.6244	1.13	2	0.4253
											HNRNPH3	No	0.214517	10.55	9.843	0.7044	0.5076	1.388	6	0.6685
											COL11A1	No	0.444824	12.79	12.09	0.704	0.8611	0.8176	6	0.3518
											CD9	No	0.6769	11.25	10.55	0.7017	1.603	0.4377	6	0.1695
											ITGAV	No	0.219958	11.25	10.55	0.7015	0.5123	1.369	6	0.6577
											KIRREL1	No	0.434185	9.156	8.455	0.7008	0.8363	0.8379	6	0.3623
											COL18A1	No	0.607964	8.843	8.143	0.7004	1.295	0.541	6	0.2161
											DDOST	No	0.419874	12.23	11.53	0.6991	0.8075	0.8658	6	0.3769
											P4HB	No	0.484503	14.35	13.65	0.6989	0.9384	0.7449	6	0.3147
											AHCY	No	0.613551	9.149	8.452	0.697	1.309	0.5324	6	0.2121
											RPS27A	No	0.250575	11.93	11.24	0.6955	0.5469	1.272	6	0.6011
											B2M	No	0.775745	9.203	8.509	0.6948	2.331	0.298	6	0.1103
											NECTIN2	No	0.341564	12.73	12.04	0.6937	0.6718	1.033	6	0.4665
											ERGIC1	No	0.0936206	10.79	10.1	0.693	0.3481	1.991	6	1.029
											NAP1L1	No	0.215218	6.002	5.313	0.6886	0.3845	1.791	2	0.6671
											HBA1; HBA2	No	0.467959	12.27	11.58	0.686	0.7719	0.8886	2	0.3298
											IL1RAP	No	0.214191	8.07	7.384	0.6858	0.4938	1.389	6	0.6692
											VDAC1	No	0.447218	10.14	9.454	0.6855	0.843	0.8131	6	0.3495
											MATN2	No	0.116128	11.46	10.77	0.6852	0.3733	1.835	6	0.9351
											MRC2	No	0.293263	8.871	8.187	0.6844	0.5943	1.152	6	0.5327
											STIP1	No	0.470024	9.245	8.561	0.684	0.8873	0.7709	6	0.3279
											SEC63	No	0.285094	9.346	8.662	0.6839	0.5828	1.173	6	0.545
											TUBB6	No	0.602533	7.751	7.067	0.6834	1.244	0.5494	6	0.22
											HSP90AA1	No	0.608907	12.25	11.57	0.6814	1.263	0.5396	6	0.2154
											HNRNPH1	No	0.0706915	6.885	6.204	0.6807	0.3103	2.194	6	1.151
											NID1	No	0.209529	7.46	6.781	0.6794	0.4834	1.405	6	0.6788
											HSPB1	No	0.772437	9.33	8.65	0.6793	2.245	0.3026	6	0.1121
											BTN2A1	No	0.278285	9.636	8.962	0.6738	0.5653	1.192	6	0.5555
											JAM3	No	0.650356	10.06	9.388	0.6721	1.409	0.4768	6	0.1868
											PDIA3	No	0.308222	13.91	13.24	0.6721	0.6037	1.113	6	0.5111
											ITGB3	No	0.495663	9.371	8.699	0.6716	0.9261	0.7251	6	0.3048
											RCN2	No	0.422606	11.06	10.39	0.6706	0.7794	0.8604	6	0.3741
											PSMD2	No	0.268176	6.791	6.121	0.6697	0.5489	1.22	6	0.5716
											CDC42	No	0.765065	7.437	6.77	0.6664	2.131	0.3127	6	0.1163
											CLDND1	No	0.0905449	8.973	8.307	0.6661	0.3306	2.015	6	1.043
											LOXL2	No	0.109994	13.44	12.77	0.6651	0.3548	1.874	6	0.9586
											CKAP4	No	0.326809	13.44	12.78	0.6639	0.6219	1.067	6	0.4857
											FBLN2	No	0.333654	10.45	9.785	0.6638	0.6314	1.051	6	0.4767
											LAMC1	No	0.508942	9.982	9.319	0.6626	0.9437	0.7021	6	0.2933
											EIF4A1	No	0.466621	10.87	10.21	0.6624	0.8524	0.7771	6	0.331
											TMEM109	No	0.666685	8.405	7.742	0.6624	1.463	0.4527	6	0.1761
											RAP1B	No	0.0775942	9.249	8.587	0.6623	0.3115	2.126	6	1.11
											CDH6	No	0.519476	6.765	6.104	0.6607	0.9658	0.684	6	0.2844
											TFRC	No	0.109043	13.82	13.16	0.6604	0.3511	1.881	6	0.9624
											PRDX2	No	0.648786	9.254	8.594	0.6601	1.378	0.4792	6	0.1879
											ERAP2	No	0.0797009	8.006	7.346	0.6599	0.1984	3.327	2	1.099
											MANF	No	0.341829	9.998	9.338	0.6592	0.6387	1.032	6	0.4662
											RPS16	No	0.174131	11.87	11.21	0.6565	0.4259	1.541	6	0.7591
											ANTXR1	No	0.682334	8.321	7.667	0.6546	1.523	0.4298	6	0.166
											TGFBI	No	0.414995	8.668	8.014	0.6541	0.7471	0.8755	6	0.382
											ADAM10	No	0.34928	11.44	10.79	0.6526	0.6429	1.015	6	0.4568
											ERLIN1	No	0.44994	11.83	11.17	0.651	0.8057	0.808	6	0.3468
											CD274	No	0.728602	9.823	9.172	0.6509	1.79	0.3636	6	0.1375
											KRT2	No	0.230899	13.86	13.21	0.6506	0.4881	1.333	6	0.6366
											VCAM1	No	0.260854	11.86	11.21	0.6501	0.5238	1.241	6	0.5836
											CANX	No	0.491392	13.2	12.55	0.6496	0.8867	0.7326	6	0.3086
											KRT80	No	0.431283	6.832	6.182	0.6494	0.6642	0.9778	2	0.3652
											COMT	No	0.297669	5.954	5.305	0.6491	0.4652	1.395	2	0.5263
											TMX1	No	0.483241	9.81	9.163	0.6468	0.8657	0.7471	6	0.3158
											TMED7	No	0.473116	10.25	9.602	0.646	0.8441	0.7653	6	0.325
											HSPA5	No	0.290715	14.4	13.75	0.6459	0.5575	1.158	6	0.5365
											PLAUR	No	0.677841	8.495	7.851	0.6437	1.475	0.4364	6	0.1689
											LNPEP	No	0.507805	6.822	6.179	0.6434	0.9139	0.704	6	0.2943
											PLOD3	No	0.737331	8.669	8.028	0.6411	1.825	0.3514	6	0.1323
											THSD4	No	0.251867	7.186	6.546	0.6403	0.4016	1.594	2	0.5988
											CDH2	No	0.320644	12.52	11.88	0.6394	0.5907	1.082	6	0.494
											RPL37	No	0.178781	11.22	10.58	0.639	0.314	2.035	2	0.7477
											SLC16A3	No	0.644157	12.88	12.24	0.6389	1.315	0.4861	6	0.191
											RAB13	No	0.0681883	7.494	6.86	0.6341	0.1746	3.631	2	1.166
											MYDGF	No	0.398586	11.26	10.63	0.6329	0.6965	0.9086	6	0.3995
											IKBIP	No	0.336976	12.32	11.69	0.6324	0.6061	1.043	6	0.4724
											DSG2	No	0.098336	12.52	11.89	0.6319	0.3232	1.955	6	1.007
											MMP14	No	0.470301	12	11.37	0.6308	0.8187	0.7704	6	0.3276
											SLC3A2	No	0.646294	10.63	9.999	0.6304	1.305	0.4829	6	0.1896
											BST1	No	0.422322	9.359	8.73	0.6293	0.7309	0.861	6	0.3744
											FN1	No	0.106306	14.55	13.93	0.6289	0.3311	1.899	6	0.9734
											CALR	No	0.478216	13.69	13.06	0.628	0.8306	0.7561	6	0.3204
											DDX39B	No	0.628706	9.657	9.03	0.6275	1.232	0.5093	6	0.2016
											AP2M1	No	0.0643031	7.283	6.657	0.6266	0.1671	3.751	2	1.192
											NCSTN	No	0.370171	7.089	6.462	0.6264	0.6468	0.9686	6	0.4316
											TPI1	No	0.228644	11.14	10.51	0.6255	0.4667	1.34	6	0.6408
											SCAMP4	No	0.67324	8.811	8.186	0.6252	1.411	0.4431	6	0.1718
											MET	No	0.501797	9.777	9.153	0.6242	0.8737	0.7144	6	0.2995
											NPM1	No	0.579943	12.39	11.76	0.6238	1.067	0.5849	6	0.2366
											DNAJC10	No	0.391977	8.197	7.573	0.6231	0.6756	0.9222	6	0.4067
											CDH11	No	0.68957	6.388	5.765	0.623	1.486	0.4193	6	0.1614
											ATP1A1	No	0.303113	10.46	9.839	0.6222	0.5525	1.126	6	0.5184
											HLA-A	No	0.760452	6.436	5.813	0.6222	1.95	0.3191	6	0.1189
											RPN2	No	0.448082	10.35	9.725	0.6205	0.7646	0.8115	6	0.3486
											NCEH1	No	0.516778	10.74	10.12	0.6199	0.9002	0.6886	6	0.2867
											G3BP2	No	0.451103	5.524	4.905	0.6191	0.6666	0.9287	2	0.3457
											PHGDH	No	0.260091	8.162	7.545	0.6172	0.3968	1.555	2	0.5849
											ACLY	No	0.466978	10.05	9.437	0.6161	0.7935	0.7765	6	0.3307
											ERP29	No	0.39461	13.81	13.2	0.6145	0.6703	0.9168	6	0.4038
											SEC61A1	No	0.558099	11.17	10.56	0.612	0.9873	0.6199	6	0.2533
											ITGA6	No	0.538712	10.01	9.402	0.6118	0.9387	0.6517	6	0.2686
											RACK1	No	0.208772	10.43	9.82	0.6115	0.4343	1.408	6	0.6803
											PRKCSH	No	0.63933	11.58	10.97	0.6096	1.236	0.4933	6	0.1943
											MFGE8	No	0.785731	7.532	6.922	0.6093	2.143	0.2843	6	0.1047
											IMPDH	No	0.648285	9.699	9.091	0.6088	1.269	0.4799	6	0.1882
											ANXA5	No	0.703952	8.415	7.809	0.6064	1.521	0.3986	6	0.1525
											ADAM17	No	0.656412	8.592	7.986	0.6062	1.296	0.4678	6	0.1828
											FLNA	No	0.213925	12.35	11.75	0.605	0.4353	1.39	6	0.6697
											NCL	No	0.504569	12.54	11.94	0.605	0.8525	0.7096	6	0.2971
											CLIC1	No	0.442815	5.516	4.911	0.6045	0.637	0.9489	2	0.3538
											HK1	No	0.338216	8.438	7.835	0.6031	0.5797	1.04	6	0.4708
											PLEC	No	0.759144	9.783	9.18	0.603	1.879	0.3209	6	0.1197
											RAB7A	No	0.426381	8.912	8.31	0.6022	0.6081	0.9904	2	0.3702
											ECE1	No	0.568569	10.2	9.596	0.6021	0.9984	0.603	6	0.2452
											MICA	No	0.713201	7.767	7.167	0.5999	1.556	0.3854	6	0.1468
											ICAM1	No	0.679624	9.745	9.145	0.5997	1.383	0.4338	6	0.1677
											TMED10	No	0.27731	9.69	9.09	0.5993	0.5017	1.195	6	0.557
											SLC39A6	No	0.42697	9.519	8.921	0.5979	0.6046	0.9888	2	0.3696
											IGSF8	No	0.537868	10.7	10.1	0.5971	0.9141	0.6531	6	0.2693
											DAG1	No	0.350893	8.781	8.186	0.595	0.5883	1.011	6	0.4548
											HSP90AB1	No	0.102909	12.42	11.82	0.5939	0.3089	1.923	6	0.9875
											CD109	No	0.114174	9.592	8.998	0.5937	0.3213	1.848	6	0.9424
											RPL32	No	0.389558	9.263	8.671	0.5925	0.639	0.9273	6	0.4094
											CCT6A	No	0.155499	9.199	8.607	0.5922	0.3646	1.624	6	0.8083
											FLNC	No	0.596449	9.43	8.841	0.5898	1.055	0.5589	6	0.2244
											GNB1	No	0.115411	9.475	8.886	0.5892	0.3202	1.84	6	0.9378
											NRP1	No	0.418113	12.29	11.7	0.588	0.6765	0.8693	6	0.3787
											EPHB2	No	0.11799	11.28	10.7	0.5872	0.322	1.824	6	0.9282
											COLGALT1	No	0.469776	11.58	10.99	0.5868	0.7608	0.7714	6	0.3281
											DSC3	No	0.358419	10.29	9.7	0.5866	0.5899	0.9944	6	0.4456
											SERPINH1	No	0.517805	12.63	12.04	0.5861	0.8532	0.6869	6	0.2858
											TRIM28	No	0.357679	9.613	9.027	0.5856	0.5879	0.9961	6	0.4465
											PPP1CA	No	0.688347	7.157	6.572	0.5855	1.39	0.4211	6	0.1622
											TMED2	No	0.818689	7.931	7.345	0.5855	2.445	0.2395	6	0.08688
											MESD	No	0.683355	8.958	8.373	0.5854	1.367	0.4283	6	0.1654
											PTK7	No	0.308755	13.66	13.08	0.5828	0.5242	1.112	6	0.5104
											PKM	No	0.364936	12.98	12.39	0.5819	0.5938	0.98	6	0.4378
											PHB1	No	0.460579	8.812	8.23	0.5814	0.7376	0.7882	6	0.3367
											PRNP	No	0.562017	9.33	8.75	0.5804	0.946	0.6136	6	0.2503
											HSPA1B	No	0.450322	10.54	9.969	0.5748	0.712	0.8073	6	0.3465
											TUBA1B	No	0.502584	12.8	12.23	0.574	0.7079	0.8109	2	0.2988
											MYADM	No	0.540443	8.721	8.147	0.5731	0.8832	0.6489	6	0.2673
											PA2G4	No	0.352656	5.999	5.426	0.5726	0.4767	1.201	2	0.4526
											TMEM43	No	0.624486	10.87	10.29	0.5714	1.108	0.5157	6	0.2045
											RPN1	No	0.471497	13.51	12.94	0.5701	0.7421	0.7682	6	0.3265
											PFKP	No	0.625135	9.815	9.247	0.5683	1.104	0.5147	6	0.204
											ACTB	No	0.448885	13.8	13.23	0.5679	0.608	0.934	2	0.3479
											RPLP0	No	0.104609	8.556	7.989	0.5674	0.297	1.911	6	0.9804
											ROBO1	No	0.0829725	6.666	6.099	0.5666	0.2727	2.078	6	1.081
											AXL	No	0.767742	7.068	6.502	0.566	1.831	0.309	6	0.1148
											YWHAH	No	0.359847	4.403	3.838	0.5652	0.4796	1.178	2	0.4439
											ANXA11	No	0.0594768	5.879	5.315	0.5641	0.2432	2.32	6	1.226
											HACD3	No	0.464799	8.899	8.335	0.564	0.7226	0.7804	6	0.3327
											P3H1	No	0.234235	11.22	10.66	0.5638	0.4264	1.322	6	0.6303
											SLC1A5	No	0.124819	8.813	8.25	0.5632	0.3158	1.783	6	0.9037
											CADM4	No	0.763718	9.573	9.01	0.5629	1.789	0.3146	6	0.1171
											SSR1	No	0.408874	10.37	9.811	0.5611	0.6321	0.8877	6	0.3884
											SLC16A1	No	0.804311	10.09	9.532	0.56	2.163	0.259	6	0.09458
											PDIA4	No	0.425763	13.71	13.15	0.559	0.6544	0.8542	6	0.3708
											CNN1	No	0.478515	7.18	6.621	0.5587	0.6464	0.8643	2	0.3201
											CADM1	No	0.583024	10.41	9.853	0.5582	0.9624	0.58	6	0.2343
											EEF2	No	0.314556	12.17	11.61	0.5573	0.5079	1.097	6	0.5023
											CLPTM1	No	0.630823	8.855	8.298	0.5572	1.101	0.5061	6	0.2001
											PRDX4	No	0.578146	11.76	11.2	0.5567	0.9473	0.5877	6	0.238
											GANAB	No	0.563839	12.99	12.43	0.5563	0.911	0.6106	6	0.2488
											MOGS	No	0.414493	8.743	8.187	0.5557	0.634	0.8765	6	0.3825
											FLNB	No	0.0943678	7.089	6.534	0.555	0.2796	1.985	6	1.025
											RCN1	No	0.426749	13.54	12.98	0.5546	0.6507	0.8523	6	0.3698
											CCT2	No	0.687586	9.068	8.516	0.5523	1.308	0.4222	6	0.1627
											EMC1	No	0.182667	10.2	9.645	0.5512	0.3659	1.506	6	0.7383
											ERLIN2	No	0.542994	10.57	10.02	0.5501	0.8533	0.6447	6	0.2652
											KRT7	No	0.222084	9.7	9.154	0.5463	0.401	1.362	6	0.6535
											FERMT2	No	0.684536	7.685	7.139	0.5455	1.279	0.4266	6	0.1646
											MOXD1	No	0.531225	10.34	9.794	0.5442	0.8193	0.6642	6	0.2747
											RPSA	No	0.444305	9.468	8.925	0.5429	0.6632	0.8186	6	0.3523
											ADPGK	No	0.3048	10.51	9.964	0.5417	0.4829	1.122	6	0.516
											RECK	No	0.387057	7.95	7.408	0.5413	0.4934	1.097	2	0.4122
											SLC39A14	No	0.392499	6.392	5.853	0.5383	0.5844	0.9212	6	0.4062
											PDIA6	No	0.536062	12.91	12.38	0.5322	0.8111	0.6562	6	0.2708
											RPS6	No	0.404776	11.32	10.79	0.5299	0.5915	0.896	6	0.3928
											TXNDC5	No	0.607453	12.48	11.95	0.5294	0.9771	0.5418	6	0.2165
											SND1	No	0.438612	7.276	6.747	0.5288	0.5512	0.9594	2	0.3579
											HSPA8	No	0.504022	13.15	12.62	0.528	0.743	0.7106	6	0.2976
											TMED9	No	0.67679	9.523	8.995	0.5279	1.206	0.4379	6	0.1695
											CAPRIN1	No	0.409744	5.958	5.432	0.5263	0.509	1.034	2	0.3875
											NUCB2	No	0.674906	9.604	9.078	0.5257	1.193	0.4406	6	0.1708
											BCAM	No	0.655845	10.41	9.89	0.5226	1.115	0.4687	6	0.1832
											UGGT1	No	0.307415	12.45	11.93	0.5225	0.4685	1.115	6	0.5123
											HSP90B1	No	0.407709	15.18	14.66	0.5224	0.5869	0.89	6	0.3896
											TMED4	No	0.376302	8.643	8.121	0.5217	0.5461	0.9553	6	0.4245
											CNPY3	No	0.78133	8.655	8.135	0.5198	1.79	0.2903	6	0.1072
											RAN	No	0.192521	11.92	11.41	0.5194	0.3539	1.468	6	0.7155
											TMX3	No	0.566285	11.39	10.87	0.5184	0.8544	0.6067	6	0.247
											FSTL1	No	0.5169	10.15	9.629	0.5169	0.7508	0.6884	6	0.2866
											NRXN1	No	0.370523	9.146	8.63	0.5163	0.5334	0.9678	6	0.4312
											PLAU	No	0.563042	8.594	8.079	0.515	0.7496	0.687	2	0.2495
											NENF	No	0.539891	9.12	8.607	0.5127	0.789	0.6498	6	0.2677
											CCT7	No	0.434469	9.382	8.871	0.5108	0.61	0.8374	6	0.362
											VTN	No	0.577123	7.206	6.696	0.51	0.7728	0.66	2	0.2387
											RPL5	No	0.424459	9.98	9.472	0.508	0.5929	0.8568	6	0.3722
											RTCB	No	0.47926	6.02	5.513	0.5075	0.5883	0.8626	2	0.3194
											RPS11	No	0.609337	11.99	11.48	0.5072	0.941	0.5389	6	0.2151
											KRT9	No	0.319434	13.36	12.85	0.5071	0.4672	1.085	6	0.4956
											IGF2R	No	0.0761717	7.506	6.999	0.5064	0.1484	3.413	2	1.118
											UBA1	No	0.714295	8.817	8.311	0.5063	1.319	0.3839	6	0.1461
											TKT	No	0.143773	9.085	8.58	0.5059	0.2159	2.344	2	0.8423
											TOR1AIP1	No	0.715857	9.701	9.195	0.5052	1.324	0.3817	6	0.1452
											RNH1	No	0.0589574	5.46	4.957	0.5038	0.1281	3.934	2	1.229
											P3H3	No	0.781139	6.274	5.77	0.5037	1.733	0.2906	6	0.1073
											LRPAP1	No	0.833326	7.924	7.421	0.5036	2.291	0.2198	6	0.07919
											SUSD5	No	0.451741	9.196	8.693	0.5034	0.6257	0.8046	6	0.3451
											LMNB1	No	0.151188	6.979	6.476	0.5026	0.2214	2.27	2	0.8205
											PFN1	No	0.134983	12.55	12.05	0.5021	0.2908	1.727	6	0.8697
											ACTR3	No	0.471837	7.616	7.114	0.5019	0.6539	0.7676	6	0.3262
											KHSRP	No	0.474594	8.908	8.407	0.5012	0.6572	0.7626	6	0.3237
											LAMB1	No	0.56531	12.82	12.32	0.5008	0.8233	0.6083	6	0.2477
											P3H4	No	0.56281	9.913	9.413	0.5002	0.817	0.6123	6	0.2496
											RPL26	No	0.472804	9.183	8.683	0.5001	0.653	0.7659	6	0.3253
											P4HA1	No	0.516841	12.86	12.36	0.498	0.7232	0.6885	6	0.2866
											DDX5	No	0.592246	10.47	9.969	0.4977	0.8801	0.5655	6	0.2275
											STT3A	No	0.597388	11.57	11.07	0.497	0.8915	0.5574	6	0.2237
											DHCR7	No	0.0866799	7.342	6.845	0.4968	0.1566	3.172	2	1.062
											TM9SF3	No	0.7868	8.453	7.957	0.4958	1.753	0.2828	6	0.1041
											MLEC	No	0.291789	11	10.5	0.4925	0.4262	1.156	6	0.5349
											RPL24	No	0.513529	9.603	9.111	0.4923	0.7092	0.6942	6	0.2894
											LMAN1	No	0.762563	10.78	10.29	0.4896	1.548	0.3162	6	0.1177
											GNAI2	No	0.536413	9.62	9.131	0.4894	0.6614	0.7399	2	0.2705
											ERO1A	No	0.567678	12.11	11.62	0.4891	0.8091	0.6045	6	0.2459
											ITM2B	No	0.0754136	6.127	5.638	0.4889	0.1425	3.432	2	1.123
											CALU	No	0.707422	13.16	12.67	0.4884	1.241	0.3937	6	0.1503
											HNRNPL	No	0.409722	10.9	10.41	0.4875	0.5502	0.886	6	0.3875
											CEMIP2	No	0.57338	10.08	9.591	0.4867	0.8175	0.5953	6	0.2416
											TGFB2	No	0.247602	9.897	9.411	0.4861	0.3796	1.281	6	0.6062
											KRT18	No	0.620189	9.028	8.542	0.485	0.9287	0.5223	6	0.2075
											ARF4	No	0.325771	9.177	8.693	0.4842	0.4525	1.07	6	0.4871
											RPL17-C18orf32	No	0.646138	11.55	11.07	0.4833	1	0.4831	6	0.1897
											STT3B	No	0.580711	9.077	8.595	0.4817	0.8253	0.5837	6	0.236
											DHX15	No	0.0699859	6.09	5.609	0.4808	0.2184	2.201	6	1.155
											P4HA2	No	0.629268	11.62	11.14	0.4808	0.9455	0.5085	6	0.2012
											RPL13	No	0.651645	10.55	10.08	0.4766	1.004	0.4749	6	0.186
											SUN1	No	0.32205	7.393	6.917	0.4762	0.4413	1.079	6	0.4921
											HACD2	No	0.779397	7.844	7.369	0.4753	1.622	0.293	6	0.1082
											ENO1	No	0.14124	12.56	12.08	0.474	0.2799	1.694	6	0.85
											HNRNPK	No	0.525763	11.94	11.47	0.4738	0.7036	0.6734	6	0.2792
											RPL7A	No	0.436135	10.67	10.2	0.4733	0.5674	0.8342	6	0.3604
											RPL34	No	0.358161	11.68	11.21	0.4724	0.4748	0.995	6	0.4459
											RPS15A	No	0.070168	8.731	8.259	0.472	0.1321	3.573	2	1.154
											HNRNPC	No	0.242031	10.45	9.977	0.471	0.3629	1.298	6	0.6161
											HLA-C	No	0.840366	7.943	7.473	0.4703	2.236	0.2103	6	0.07553
											CRELD2	No	0.689462	8.64	8.171	0.4693	1.119	0.4195	6	0.1615
											PRKDC	No	0.190229	6.901	6.431	0.4693	0.3178	1.477	6	0.7207
											CSPG4	No	0.51387	13.32	12.85	0.4685	0.6755	0.6936	6	0.2891
											ALDOA	No	0.523564	12.04	11.58	0.4681	0.6914	0.6771	6	0.281
											FUS	No	0.0574252	10.6	10.13	0.4676	0.1172	3.991	2	1.241
											TXNDC12	No	0.437123	10.89	10.42	0.4675	0.5617	0.8323	6	0.3594
											HLA-B	No	0.75654	9.043	8.576	0.4669	1.439	0.3245	6	0.1212
											NEO1	No	0.515703	6.954	6.488	0.4661	0.5954	0.7828	2	0.2876
											LASP1	No	0.150186	7.607	7.142	0.4652	0.204	2.28	2	0.8234
											PLOD1	No	0.494819	11.41	10.95	0.4644	0.6391	0.7266	6	0.3056
											CD58	No	0.661168	8.914	8.45	0.4633	1.006	0.4608	6	0.1797
											GPX8	No	0.213213	9.217	8.756	0.4618	0.3316	1.392	6	0.6712
											ASPH	No	0.61373	13.31	12.85	0.4613	0.8669	0.5322	6	0.212
											FKBP9	No	0.32851	9.591	9.131	0.4609	0.4334	1.063	6	0.4835
											OSMR	No	0.709655	7.354	6.895	0.4595	1.177	0.3905	6	0.149
											FKBP10	No	0.493515	13.44	12.98	0.458	0.6284	0.7289	6	0.3067
											SEC11A	No	0.076905	7.893	7.435	0.4579	0.1349	3.395	2	1.114
											TAF15	No	0.0766613	9.654	9.202	0.452	0.1329	3.401	2	1.115
											PEBP1	No	0.587799	7.946	7.497	0.4493	0.7849	0.5725	6	0.2308
											H3C1; H3C10; H3C11; H3C12; H3C2; H3C3; H3C4; H3C6; H3C7; H3C8	No	0.130938	11.67	11.22	0.4487	0.1806	2.484	2	0.8829
											RPL28	No	0.280493	10.68	10.23	0.4481	0.3779	1.186	6	0.5521
											MAGT1	No	0.505366	10.34	9.893	0.4475	0.6319	0.7082	6	0.2964
											VCL	No	0.695734	9.508	9.064	0.4444	1.083	0.4104	6	0.1576
											PRDX3	No	0.0818091	10.02	9.575	0.4431	0.1352	3.278	2	1.087
											SSR4	No	0.28555	8.194	7.752	0.4426	0.3776	1.172	6	0.5443
											EIF5A	No	0.597812	10.13	9.692	0.4425	0.7948	0.5568	6	0.2234
											HYOU1	No	0.689473	11.93	11.49	0.4407	1.051	0.4195	6	0.1615
											RPL18	No	0.648218	10.79	10.35	0.4399	0.9164	0.48	6	0.1883
											DNAJB11	No	0.659287	9.908	9.469	0.4398	0.9486	0.4636	6	0.1809
											RPS3	No	0.528116	11.9	11.46	0.4386	0.6551	0.6694	6	0.2773
											HNRNPU	No	0.492184	11.59	11.16	0.4382	0.5992	0.7313	6	0.3079
											PABPC1	No	0.174879	10.41	9.972	0.438	0.2847	1.538	6	0.7573
											RPL8	No	0.719506	8.32	7.883	0.4369	1.161	0.3765	6	0.143
											SLC2A1	No	0.527594	7.317	6.88	0.4368	0.6517	0.6703	6	0.2777
											NRP2	No	0.455494	8.479	8.043	0.436	0.5466	0.7976	6	0.3415
											VIM	No	0.578773	13.57	13.14	0.4353	0.742	0.5867	6	0.2375
											CRTAP	No	0.560777	12	11.56	0.4351	0.7068	0.6156	6	0.2512
											HSPA9	No	0.100108	10.54	10.1	0.4348	0.149	2.918	2	0.9995
											FSCN1	No	0.513514	6.646	6.212	0.4341	0.5513	0.7875	2	0.2894
											HNRNPA2B1	No	0.706595	12.39	11.95	0.4335	1.098	0.3949	6	0.1508
											TUFM	No	0.415286	9.267	8.834	0.4326	0.4944	0.8749	6	0.3817
											PTBP1	No	0.0897965	6.63	6.2	0.4309	0.2132	2.021	6	1.047
											TALDO1	No	0.509898	4.112	3.683	0.4295	0.5401	0.7952	2	0.2925
											RPL7	No	0.456622	11.53	11.1	0.4294	0.5397	0.7955	6	0.3404
											TUBB2A	No	0.582784	5.418	4.99	0.4278	0.6589	0.6492	2	0.2345
											EEF1G	No	0.264564	9.51	9.084	0.4256	0.3459	1.23	6	0.5775
											HNRNPM	No	0.0982255	9.376	8.951	0.4253	0.2174	1.956	6	1.008
											GFRA1	No	0.898265	8.661	8.236	0.4252	3.188	0.1334	6	0.0466
											RPS9	No	0.437457	12.18	11.76	0.4236	0.5094	0.8316	6	0.3591
											GARS1	No	0.395728	6.232	5.81	0.422	0.3935	1.073	2	0.4026
											AARS1	No	0.549141	6.131	5.71	0.4211	0.5895	0.7143	2	0.2603
											MYH9	No	0.540017	14.14	13.72	0.4199	0.6464	0.6496	6	0.2676
											CLTC	No	0.583199	10.73	10.31	0.4197	0.724	0.5797	6	0.2342
											LOX	No	0.701523	7.539	7.12	0.4188	1.041	0.4021	6	0.154
											PCYOX1	No	0.379301	10.87	10.46	0.4149	0.4372	0.9489	6	0.421
											DHX9	No	0.112883	9.54	9.126	0.4138	0.223	1.856	6	0.9474
											DDX3X	No	0.307495	9.437	9.025	0.4126	0.37	1.115	6	0.5122
											PPIB	No	0.491229	12.08	11.68	0.4078	0.5565	0.7329	6	0.3087
											EPHA5	No	0.524847	9.325	8.918	0.4063	0.602	0.675	6	0.28
											APMAP	No	0.554152	7.932	7.527	0.4052	0.5752	0.7044	2	0.2564
											RPL36A	No	0.756867	7.427	7.022	0.4051	1.25	0.3241	6	0.121
											ABHD12	No	0.807692	7.648	7.246	0.402	1.58	0.2544	6	0.09275
											HNRNPR	No	0.456874	7.399	6.997	0.402	0.5056	0.795	6	0.3402
											RPL3	No	0.527202	12.12	11.72	0.4014	0.5982	0.671	6	0.278
											ANXA6	No	0.730025	8.339	7.939	0.4003	1.107	0.3616	6	0.1367
											JAGN1	No	0.56388	6.367	5.967	0.4	0.5836	0.6854	2	0.2488
											LDHB	No	0.28412	10.55	10.15	0.4	0.3401	1.176	6	0.5465
											ZYX	No	0.193263	9.548	9.149	0.3994	0.2069	1.931	2	0.7139
											VLDLR	No	0.595314	6.674	6.276	0.3985	0.6368	0.6259	2	0.2253
											TOR1A	No	0.771028	8.939	8.542	0.3975	1.305	0.3045	6	0.1129
											PLOD2	No	0.791613	12.26	11.87	0.3933	1.424	0.2763	6	0.1015
											RPL21	No	0.37413	10.96	10.57	0.3929	0.4092	0.96	6	0.427
											SDF4	No	0.619931	5.532	5.141	0.3914	0.6735	0.5811	2	0.2077
											GSTP1	No	0.578776	9.528	9.137	0.3911	0.5954	0.6568	2	0.2375
											SPCS3	No	0.76174	9.704	9.316	0.3887	1.225	0.3173	6	0.1182
											CORO1C	No	0.308143	8.641	8.253	0.3878	0.3483	1.113	6	0.5112
											ULBP3	No	0.638211	9.321	8.933	0.3875	0.706	0.5488	2	0.195
											PIGT	No	0.599155	9.336	8.952	0.3845	0.6931	0.5547	6	0.2225
											PPIA	No	0.201758	11.95	11.57	0.383	0.2672	1.433	6	0.6952
											HSPD1	No	0.356278	11.86	11.48	0.3812	0.3815	0.9992	6	0.4482
											IQGAP1	No	0.178884	8.614	8.235	0.379	0.249	1.522	6	0.7474
											ELAVL1	No	0.670977	6.115	5.736	0.3787	0.7685	0.4927	2	0.1733
											ERP44	No	0.79403	10.55	10.17	0.3786	1.387	0.273	6	0.1002
											CAP1	No	0.665913	8.037	7.668	0.3688	0.8127	0.4538	6	0.1766
											SYNCRIP	No	0.31174	10.45	10.08	0.3663	0.3317	1.104	6	0.5062
											DCD	No	0.842965	7.817	7.452	0.3659	1.769	0.2069	6	0.07419
											CD46	No	0.836509	7.908	7.542	0.3658	1.697	0.2155	6	0.07753
											DBN1	No	0.275012	9.412	9.05	0.3617	0.243	1.489	2	0.5606
											ACTN4	No	0.450166	11.77	11.41	0.3608	0.4468	0.8076	6	0.3466
											ATP5F1B	No	0.0896769	9.714	9.355	0.3593	0.1777	2.022	6	1.047
											CAPZB	No	0.735374	7.98	7.621	0.3586	1.013	0.3541	6	0.1335
											ATP2A2	No	0.526864	7.904	7.548	0.3561	0.5303	0.6716	6	0.2783
											CAPN2	No	0.243773	6.182	5.826	0.3559	0.2177	1.634	2	0.613
											EZR	No	0.164024	11.73	11.38	0.3544	0.1645	2.154	2	0.7851
											RPL35A	No	0.555086	10.57	10.22	0.3532	0.5652	0.6248	6	0.2556
											CSRP1	No	0.532979	7.024	6.671	0.3526	0.5332	0.6613	6	0.2733
											RPL11	No	0.374985	10.13	9.775	0.3516	0.367	0.9582	6	0.426
											POFUT2	No	0.72283	5.862	5.511	0.3515	0.8616	0.408	2	0.141
											CLCC1	No	0.607747	9.118	8.767	0.3506	0.6475	0.5414	6	0.2163
											RPL36	No	0.355828	10.1	9.755	0.3486	0.3486	1	6	0.4488
											SEC61B	No	0.762869	8.309	7.962	0.3476	1.101	0.3158	6	0.1175
											SRSF7	No	0.29214	7.287	6.94	0.3474	0.2451	1.417	2	0.5344
											RPL6	No	0.469431	12.5	12.15	0.3463	0.4486	0.772	6	0.3284
											CALD1	No	0.569896	5.661	5.316	0.3453	0.5125	0.6738	2	0.2442
											CACNA2D1	No	0.646391	12.66	12.32	0.345	0.6454	0.5346	2	0.1895
											MT-CO2	No	0.778812	8.933	8.589	0.3443	1.172	0.2938	6	0.1086
											CCDC47	No	0.816117	10.88	10.54	0.3438	1.415	0.243	6	0.08825
											DPYSL3	No	0.545223	9.036	8.692	0.3437	0.4759	0.7222	2	0.2634
											HNRNPAB	No	0.461281	9.793	9.451	0.3425	0.4352	0.7869	6	0.336
											GNG12	No	0.259143	8.189	7.846	0.3424	0.2195	1.56	2	0.5865
											AP2B1	No	0.554588	8.265	7.923	0.3417	0.4857	0.7036	2	0.256
											SEC22B	No	0.75517	8.112	7.776	0.3364	1.03	0.3265	6	0.122
											RPL18A	No	0.543256	10.76	10.43	0.336	0.5215	0.6442	6	0.265
											TOP2A	No	0.682159	7.481	7.146	0.3352	0.7794	0.4301	6	0.1661
											SURF4	No	0.757143	9.688	9.356	0.3318	1.025	0.3237	6	0.1208
											PGAM1	No	0.730916	7.934	7.603	0.3306	0.9174	0.3604	6	0.1361
											HNRNPA1	No	0.590619	10.96	10.63	0.3278	0.5772	0.568	6	0.2287
											LDHA	No	0.263006	11.37	11.04	0.3273	0.265	1.235	6	0.58
											KPNB1	No	0.773791	8.949	8.624	0.3257	1.083	0.3007	6	0.1114
											IMMT	No	0.663134	6.098	5.78	0.3178	0.628	0.506	2	0.1784
											RCN3	No	0.835033	9.699	9.383	0.3167	1.456	0.2175	6	0.0783
											DDR2	No	0.633382	6.578	6.262	0.316	0.567	0.5573	2	0.1983
											SRSF4	No	0.373435	7.846	7.531	0.3154	0.2774	1.137	2	0.4278
											RPS4X	No	0.441762	11.04	10.73	0.3147	0.3821	0.8234	6	0.3548
											SAR1A	No	0.660944	7.981	7.669	0.3119	0.612	0.5097	2	0.1798
											BCAP31	No	0.885889	8.07	7.759	0.3115	2.081	0.1497	6	0.05262
											CCT3	No	0.709908	6.115	5.805	0.3105	0.796	0.3901	6	0.1488
											GPAA1	No	0.775016	8.356	8.045	0.3103	1.038	0.299	6	0.1107
											CNTNAP1	No	0.849128	9.852	9.544	0.308	1.551	0.1986	6	0.07103
											RPL13A	No	0.715842	11.63	11.34	0.2954	0.7738	0.3817	6	0.1452
											RPL23	No	0.6296	10.74	10.45	0.2922	0.5753	0.508	6	0.2009
											DDX17	No	0.66916	9.22	8.932	0.2877	0.6408	0.449	6	0.1745
											SERPINC1	No	0.765058	4.77	4.483	0.2874	0.8408	0.3418	2	0.1163
											NCLN	No	0.719442	5.179	4.904	0.2749	0.665	0.4134	2	0.143
											TENM3	No	0.669247	7.24	6.965	0.2742	0.5532	0.4957	2	0.1744
											RPL27A	No	0.676239	9.836	9.565	0.2715	0.6188	0.4387	6	0.1699
											CAV1	No	0.777477	8.627	8.357	0.2706	0.9152	0.2956	6	0.1093
											MAP1B	No	0.638252	5.649	5.381	0.2675	0.4874	0.5488	2	0.195
											FKBP14	No	0.785883	8.223	7.958	0.2647	0.9317	0.2841	6	0.1046
											MATR3	No	0.459571	8.293	8.028	0.2647	0.3351	0.7901	6	0.3376
											ARPC2	No	0.605678	6.509	6.244	0.2645	0.4358	0.6068	2	0.2178
											PRSS1	No	0.304893	9.19	8.925	0.2645	0.2358	1.122	6	0.5159
											ACTN1	No	0.582187	7.415	7.161	0.2535	0.4361	0.5813	6	0.2349
											RAC1	No	0.625077	6.444	6.2	0.2449	0.4757	0.5148	6	0.2041
											POGLUT3	No	0.793506	5.858	5.615	0.243	0.8143	0.2985	2	0.1004
											RPS18	No	0.759504	9.379	9.136	0.2425	0.7569	0.3204	6	0.1195
											BSG	No	0.76986	8.12	7.88	0.2401	0.7178	0.3344	2	0.1136
											SERBP1	No	0.383937	7.721	7.481	0.2393	0.2164	1.106	2	0.4157
											MAP4	No	0.423506	8.862	8.627	0.2356	0.2361	0.9978	2	0.3731
											PGK1	No	0.743006	10.31	10.08	0.2281	0.6642	0.3434	6	0.129
											AMIGO2	No	0.837612	6.258	6.03	0.228	0.9796	0.2327	2	0.07696
											RPL29	No	0.8301	7.08	6.856	0.2239	0.9991	0.2241	6	0.08087
											NONO	No	0.817119	10.66	10.43	0.2236	0.9255	0.2416	6	0.08771
											LRRC59	No	0.725334	9.214	8.992	0.222	0.603	0.3682	6	0.1395
											GLUD1	No	0.727834	6.273	6.051	0.2217	0.5543	0.4	2	0.138
											XRCC5	No	0.551058	8.637	8.417	0.2199	0.3482	0.6314	6	0.2588
											HSPE1	No	0.0525406	9.62	9.403	0.217	0.0518	4.189	2	1.28
											RPL4	No	0.701879	11.71	11.5	0.2134	0.5314	0.4016	6	0.1537
											ANTXR2	No	0.839178	6.939	6.733	0.2062	0.8948	0.2304	2	0.07615
											RPL23A	No	0.548104	9.678	9.475	0.2036	0.32	0.6362	6	0.2611
											CS	No	0.744761	6.408	6.211	0.1976	0.5294	0.3733	2	0.128
											RPL15	No	0.478626	10.68	10.49	0.1909	0.2527	0.7554	6	0.32
											RPS10	No	0.820199	8.333	8.143	0.1897	0.7991	0.2375	6	0.08608
											PSMA6	No	0.854742	3.689	3.504	0.1854	0.8928	0.2076	2	0.06817
											SLC25A5	No	0.684358	11.38	11.19	0.1847	0.4326	0.4269	6	0.1647
											TRA2B	No	0.803211	7.007	6.823	0.1839	0.6479	0.2839	2	0.09517
											MDH2	No	0.399041	8.083	7.901	0.1818	0.2003	0.9077	6	0.399
											MIF	No	0.0814495	7.442	7.265	0.1764	0.05369	3.286	2	1.089
											SRPRB	No	0.840693	7.626	7.451	0.175	0.7666	0.2282	2	0.07536
											ATP6AP1	No	0.83487	5.586	5.419	0.1674	0.7071	0.2368	2	0.07838
											SNRNP70	No	0.906236	9.897	9.732	0.1651	1.344	0.1229	6	0.04276
											MSN	No	0.495578	10.06	9.903	0.1617	0.2229	0.7253	6	0.3049
											ARGLU1	No	0.576438	9.433	9.274	0.1592	0.2407	0.6613	2	0.2392
											SHMT2	No	0.770408	8.734	8.577	0.1569	0.4703	0.3336	2	0.1133
											PHB2	No	0.778294	8.861	8.704	0.1565	0.4867	0.3215	2	0.1089
											RALY	No	0.754791	5.239	5.087	0.1521	0.4251	0.3577	2	0.1222
											HRNR	No	0.89047	7.93	7.779	0.1508	0.9675	0.1558	2	0.05038
											SORT1	No	0.835514	8.686	8.536	0.1503	0.6374	0.2358	2	0.07805
											NDUFA4	No	0.736886	8.354	8.209	0.1453	0.4129	0.352	6	0.1326
											U2AF2	No	0.556216	6.473	6.331	0.1421	0.2281	0.623	6	0.2548
											TOP1	No	0.686917	5.543	5.403	0.1401	0.3004	0.4662	2	0.1631
											ATP5F1A	No	0.788877	9.172	9.035	0.1373	0.4902	0.28	6	0.103
											RBMX	No	0.807519	7.377	7.239	0.1373	0.4949	0.2774	2	0.09285
											PLD3	No	0.914982	7.404	7.268	0.1367	1.227	0.1113	6	0.03859
											TOR1B	No	0.870689	6.659	6.522	0.1362	0.7383	0.1844	2	0.06014
											FUBP1	No	0.758816	5.723	5.587	0.1355	0.3856	0.3515	2	0.1199
											HM13	No	0.697151	5.274	5.139	0.1353	0.3312	0.4084	6	0.1567
											EMILIN2	No	0.839812	5.306	5.179	0.1263	0.5503	0.2295	2	0.07582
											IL6ST	No	0.846918	4.956	4.831	0.125	0.5704	0.2191	2	0.07216
											HNRNPA0	No	0.735121	8.301	8.178	0.1229	0.3467	0.3545	6	0.1336
											EIF3A	No	0.898621	5.155	5.033	0.1215	0.9141	0.1329	6	0.04642
											H4C1; H4C11; H4C12; H4C13; H4C14; H4C15; H4C16; H4C2; H4C3; H4C4; H4C5; H4C6; H4C8; H4C9	No	0.84902	12.23	12.11	0.1173	0.5903	0.1988	6	0.07108
											RPS5	No	0.876342	7.677	7.561	0.1161	0.7148	0.1624	6	0.05733
											RRM1	No	0.87604	4.794	4.681	0.1121	0.6345	0.1767	2	0.05748
											PARP1	No	0.766537	5.685	5.58	0.105	0.3092	0.3396	2	0.1155
											TES	No	0.85127	7.337	7.237	0.09954	0.468	0.2127	2	0.06993
											SFPQ	No	0.935225	9.027	8.929	0.0977	1.153	0.08474	6	0.02908
											RAB3B	No	0.945032	6.243	6.145	0.09766	1.254	0.07785	2	0.02455
											ADGRL2	No	0.886742	4.932	4.85	0.08244	0.5114	0.1612	2	0.0522
											LUC7L2	No	0.922012	8.427	8.351	0.07556	0.7401	0.1021	6	0.03526
											RPL14	No	0.882641	9.392	9.316	0.07543	0.4897	0.154	6	0.05422
											COTL1	No	0.927093	8.5	8.434	0.06638	0.6957	0.09541	6	0.03288
											RPL12	No	0.860958	9.391	9.329	0.06274	0.3432	0.1828	6	0.06502
											RTN4	No	0.934349	8.891	8.83	0.06052	0.7046	0.08589	6	0.02949
											PRPF38B	No	0.509502	7.337	7.279	0.05773	0.08235	0.7011	6	0.2929
											MCCC1	No	0.867804	12.92	12.86	0.05543	0.3191	0.1737	6	0.06158
											SEL1L	No	0.948298	5.421	5.366	0.05493	0.7503	0.07322	2	0.02306
											TMEM33	No	0.944329	6.17	6.115	0.05477	0.6946	0.07885	2	0.02488
											RPL10A	No	0.941192	9.084	9.033	0.05109	0.6132	0.08331	2	0.02632
											HSPG2	No	0.853152	7.229	7.178	0.05071	0.2415	0.21	2	0.06897
											RPS25	No	0.969322	9.816	9.769	0.04781	1.193	0.04009	6	0.01353
											RPL31	No	0.98498	7.547	7.5	0.04709	2.4	0.01962	6	0.006572
											G3BP1	No	0.934889	5.831	5.785	0.04587	0.497	0.09228	2	0.02924
											AHNAK	No	0.922867	10.89	10.85	0.03836	0.3799	0.101	6	0.03486
											SLC25A6	No	0.960151	8.279	8.249	0.03006	0.5771	0.05209	6	0.01766
											RAB11B	No	0.97072	8.453	8.424	0.02927	0.7065	0.04143	2	0.01291
											SRRM2	No	0.97761	9.345	9.317	0.02793	0.9548	0.02925	6	0.009834
											CYB5R3	No	0.971405	8.609	8.582	0.02728	0.6742	0.04046	2	0.0126
											RPL27	No	0.965241	9.222	9.195	0.02721	0.5989	0.04543	6	0.01536
											DDX21	No	0.974782	6.733	6.71	0.0229	0.695	0.03295	6	0.01109
											SRSF11	No	0.92871	9.08	9.063	0.01679	0.1661	0.1011	2	0.03212
											RPL19	No	0.993377	8.897	8.882	0.01455	1.681	0.008652	6	0.002886
											HNRNPUL1	No	0.98321	4.588	4.575	0.01245	0.5241	0.02375	2	0.007354
											RRAS2	No	0.987638	7.684	7.674	0.009874	0.5647	0.01748	2	0.005402
											DAD1	No	0.999656	5.364	5.364	-0.0002023	0.4162	0.0004861	2	0.0001493
											ARF3	No	0.998151	6.984	6.986	-0.001598	0.6112	0.002615	2	0.0008038
											SNRPA	No	0.986649	7.043	7.048	-0.004425	0.2343	0.01888	2	0.005837
											PDGFRB	No	0.986553	5.387	5.397	-0.009748	0.5125	0.01902	2	0.00588
											NME1-NME2	No	0.968854	8.863	8.877	-0.01409	0.3461	0.0407	6	0.01374
											HSD17B12	No	0.984374	6.555	6.569	-0.01466	0.6634	0.0221	2	0.00684
											PALLD	No	0.953306	5.74	5.764	-0.02476	0.3745	0.06611	2	0.02077
											PEDS1-UBE2V1	No	0.949529	7.143	7.173	-0.03005	0.4204	0.07147	2	0.02249
											DDX46	No	0.984354	7.068	7.098	-0.03075	1.504	0.02044	6	0.006849
											CCDC134	No	0.974955	5.413	5.445	-0.03199	0.9028	0.03543	2	0.01102
											RPL22	No	0.958929	7.539	7.574	-0.03412	0.6356	0.05369	6	0.01821
											TWSG1	No	0.96256	6.812	6.851	-0.03889	0.7341	0.05298	2	0.01657
											RPS14	No	0.960235	6.929	6.968	-0.03931	0.7564	0.05198	6	0.01762
											TLN1	No	0.935723	6.502	6.543	-0.04154	0.4561	0.09109	2	0.02885
											SRRM1	No	0.970943	8.862	8.904	-0.04257	1.121	0.03797	6	0.01281
											SNRPD2	No	0.952005	6.815	6.859	-0.04479	0.6591	0.06795	2	0.02136
											TPM3	No	0.927343	7.61	7.655	-0.045	0.4368	0.103	2	0.03276
											RRBP1	No	0.940227	7.365	7.417	-0.05235	0.6696	0.07818	6	0.02677
											CAND1	No	0.928885	3.969	4.023	-0.05415	0.5371	0.1008	2	0.03204
											SREK1IP1	No	0.977718	7.703	7.762	-0.05846	2.008	0.02911	6	0.009786
											SUB1	No	0.904271	8.476	8.541	-0.06424	0.5121	0.1254	6	0.0437
											ZCCHC17	No	0.944175	7.769	7.837	-0.06827	0.9351	0.07301	6	0.02495
											PC	No	0.0824218	14.3	14.37	-0.06933	0.03329	2.083	6	1.084
											ACACA	No	0.16277	14.24	14.33	-0.09013	0.05666	1.591	6	0.7884
											COL8A1	No	0.86027	8.159	8.256	-0.09659	0.484	0.1996	2	0.06537
											H2AX	No	0.971687	8.148	8.259	-0.1113	3.007	0.037	6	0.01247
											GXYLT1	No	0.911737	7.834	7.947	-0.1126	0.8982	0.1253	2	0.04013
											RPL9; RPL9P7; RPL9P8; RPL9P9	No	0.846651	9.001	9.147	-0.1463	0.6667	0.2195	2	0.0723
											P3H2	No	0.80313	6.548	6.702	-0.1542	0.5429	0.284	2	0.09521
											RHOC	No	0.862186	5.793	5.954	-0.161	0.818	0.1968	2	0.0644
											FBLN1	No	0.719519	6.714	6.883	-0.1694	0.41	0.4132	2	0.143
											PXDN	No	0.762572	5.316	5.492	-0.176	0.5092	0.3457	2	0.1177
											NOMO2	No	0.854527	5.845	6.035	-0.1903	0.915	0.2079	2	0.06827
											RPS19	No	0.837948	8.067	8.262	-0.1954	0.9147	0.2136	6	0.07678
											RPS27L	No	0.805366	6.656	6.853	-0.1967	0.701	0.2806	2	0.09401
											RBM39	No	0.583593	6.9	7.107	-0.2078	0.3209	0.6477	2	0.2339
											FHL1	No	0.78076	3.872	4.084	-0.213	0.6701	0.3178	2	0.1075
											RPS7	No	0.598483	10.34	10.55	-0.2189	0.394	0.5557	6	0.2229
											GOT2	No	0.689446	6.618	6.841	-0.2232	0.483	0.462	2	0.1615
											ARL6IP5	No	0.744492	7.542	7.782	-0.24	0.642	0.3737	2	0.1281
											SLC25A11	No	0.600388	3.592	3.849	-0.257	0.4169	0.6165	2	0.2216
											FBL	No	0.74114	8.283	8.544	-0.2616	0.6901	0.379	2	0.1301
											SERPINB4	No	0.850193	8.235	8.499	-0.264	1.232	0.2143	2	0.07048
											EBP	No	0.612184	4.878	5.178	-0.3007	0.5053	0.595	2	0.2131
											FKBP1A	No	0.766583	4.059	4.366	-0.3072	0.905	0.3395	2	0.1154
											HMGA1	No	0.372072	8.554	8.868	-0.3147	0.2758	1.141	2	0.4294
											RPL37A	No	0.736905	6.635	6.981	-0.3459	0.897	0.3857	2	0.1326
											RPL30	No	0.675008	9.241	9.604	-0.3632	0.7474	0.486	2	0.1707
											HMGN2	No	0.784439	9.015	9.394	-0.3791	1.325	0.2861	6	0.1054
											H2AZ1	No	0.383849	8.744	9.166	-0.4223	0.4496	0.9393	6	0.4158
											H2BC11	No	0.616047	11.08	11.58	-0.4994	0.8492	0.5881	2	0.2104
											RPS13	No	0.564927	7.795	8.34	-0.5447	0.7971	0.6834	2	0.248
											H1-5	No	0.247406	11.21	11.76	-0.5491	0.4286	1.281	6	0.6066
											RPL10	No	0.564307	8.168	8.736	-0.5679	0.8295	0.6846	2	0.2485
											RPS26	No	0.493046	5.81	6.385	-0.5746	0.6909	0.8317	2	0.3071
											H2BC15	No	0.53581	12.26	12.9	-0.6359	0.858	0.7412	2	0.271
											OCIAD2	No	0.478434	5.96	6.641	-0.6816	0.7885	0.8645	2	0.3202
											ALB	No	0.211417	11.21	11.92	-0.717	0.5126	1.399	6	0.6749
											H1-4	No	0.352275	11.74	12.52	-0.7806	0.6493	1.202	2	0.4531
											H1-0	No	0.339945	6.661	7.488	-0.8269	0.6655	1.243	2	0.4686
											H2AC11; H2AC13; H2AC15; H2AC16; H2AC17	No	0.418838	11.1	11.95	-0.8594	0.8509	1.01	2	0.378
											FGB	No	0.0977875	3.391	4.703	-1.312	0.4434	2.958	2	1.01
